# Supplementary material for: Genetic and environmental drivers of large-scale epigenetic variation in Thlaspi arvense
Source: PLoS Genet. 2022 Oct 12;18(10):e1010452. doi: 10.1371/journal.pgen.1010452 (PMC9591053; doi:10.1371/journal.pgen.1010452)
Supplement: S2 Table — Number of deduplicated mapped reads, average coverage and non-conversion rates calculated from chloroplast DNA. WGS: Whole Genome Sequencing; WGBS: Whole Genome Bisulfite Sequencing. (CSV) [file pgen.1010452.s006.csv]

Line	Unique WGS mapped reads	WGS coverage	Unique WGBS mapped reads	WGBS coverage	Non Conversion Rate
TA_DE_01_02_F1_HC0_M1_1	72497882	16.29	90582289	24.9	0.393264
TA_DE_01_04_F1_HC0_M1_1	122258970	26.58	97444027	26.91	0.295794
TA_DE_01_06_F1_HC0_M1_1	96900731	20.91	98333632	27.17	0.369574
TA_DE_01_08_F1_HC0_M1_1	76775538	16.73	64530157	17.9	0.587423
TA_DE_01_10_F1_HC0_M1_1	71515219	15.51	94410396	26.18	0.77327
TA_DE_01_12_F1_HC0_M1_1	108155331	23.41	93638212	25.92	0.548374
TA_DE_02_02_F1_HC0_M1_1	107474114	23.49	106982572	29.7	0.714446
TA_DE_02_05_F1_HC0_M1_1	97675600	21.7	135081792	37.55	0.658506
TA_DE_02_07_F1_HC0_M1_1	88732755	18.82	75780694	20.96	0.51702
TA_DE_02_08_F1_HC0_M1_1	98937735	22.11	144248820	40.18	0.332699
TA_DE_02_10_F1_HC0_M1_1	76488191	16.85	93596094	26.08	0.242652
TA_DE_02_12_F1_HC0_M1_1	78906798	17.5	90939585	25.31	0.229482
TA_DE_03_01_F1_HC0_M1_1	79984631	17.72	177877224	49.49	0.252181
TA_DE_03_04_F1_HC0_M1_1	81397360	17.92	96625128	26.84	0.24217
TA_DE_03_06_F1_HC0_M1_1	90882464	19.87	102902509	28.62	0.224752
TA_DE_03_08_F1_HC0_M1_1	101661337	22.31	108493848	30.21	0.289172
TA_DE_03_10_F1_HC0_M1_1	85905850	18.78	152662349	42.51	0.432791
TA_DE_03_12_F1_HC0_M1_1	100363387	21.85	108550246	30.21	0.399619
TA_DE_04_01_F1_HC0_M1_1	78465953	17.49	118701346	33.05	0.204598
TA_DE_04_03_F1_HC0_M1_1	75116028	16.57	113071635	31.42	0.206892
TA_DE_04_05_F1_HC0_M1_1	114936601	24.9	103608384	28.74	0.368752
TA_DE_04_07_F1_HC0_M1_1	112837114	23.86	127898263	35.64	0.180604
TA_DE_04_10_F1_HC0_M1_1	82515480	18.42	127226300	34.89	0.277603
TA_DE_04_12_F1_HC0_M1_1	92013832	20.27	76461416	21.19	0.15728
TA_DE_06_01_F1_HC0_M1_1	91796052	20.16	119872230	33.38	0.174337
TA_DE_06_02_F1_HC0_M1_1	75818906	16.91	108632777	30.23	0.196381
TA_DE_06_03_F1_HC0_M1_1	90618555	20.13	93544452	26.07	0.151633
TA_DE_06_07_F1_HC0_M1_1	85748490	19.08	117696364	32.76	0.194276
TA_DE_06_09_F1_HC0_M1_1	81019061	18.21	127240004	35.44	0.163499
TA_DE_06_12_F1_HC0_M1_1	82055238	17.99	123922846	34.56	0.145543
TA_DE_07_03_F1_HC0_M1_1	44233445	9.39	105393072	29.13	1.485104
TA_DE_07_05_F1_HC0_M1_1	84105231	17.56	138210328	38.13	0.95391
TA_DE_07_06_F1_HC0_M1_1	62156761	13.76	105527920	28.99	1.290934
TA_DE_07_07_F1_HC0_M1_1	78142352	17.14	96454140	26.72	0.278005
TA_DE_07_08_F1_HC0_M1_1	85236000	18.66	94189035	26.2	0.275352
TA_DE_07_10_F1_HC0_M1_1	81290292	17.75	100336486	27.76	0.240707
TA_DE_08_01_F1_HC0_M1_1	61350574	13.38	94244059	25.76	0.307608
TA_DE_08_02_F1_HC0_M1_1	66147682	14.6	127513564	35.13	0.354624
TA_DE_08_04_F1_HC0_M1_1	81684820	17.79	102235038	28.11	0.477876
TA_DE_08_05_F1_HC0_M1_1	81636643	17.66	92742053	25.46	0.580507
TA_DE_08_10_F1_HC0_M1_1	89479644	19.25	107646620	29.6	0.351708
TA_DE_09_01_F1_HC0_M1_1	103078821	27	76795736	21.24	0.467356
TA_DE_09_02_F1_HC0_M1_1	104266314	27.63	104083647	28.81	0.471843
TA_DE_09_06_F1_HC0_M1_1	108553902	28.61	111024319	30.63	0.295223
TA_DE_09_07_F1_HC0_M1_1	51301088	11.28	115400720	31.49	0.391706
TA_DE_09_09_F1_HC0_M1_1	68583399	15.11	123169846	34.16	0.759993
TA_DE_09_12_F1_HC0_M1_1	72514359	15.7	114920870	31.74	0.641138
TA_DE_10_01_F1_HC0_M1_1	102409514	22.41	128152877	35.52	0.414755
TA_DE_10_03_F1_HC0_M1_1	78488028	16.99	139275826	38.54	0.464165
TA_DE_10_05_F1_HC0_M1_1	74779181	16.99	116671427	31.89	0.701418
TA_DE_10_06_F1_HC0_M1_1	96898909	21.65	92970644	25.65	0.634385
TA_DE_10_08_F1_HC0_M1_1	93921259	21.07	105642084	29.07	0.445636
TA_DE_10_12_F1_HC0_M1_1	75046416	17	79765364	21.77	0.485217
TA_DE_11_04_F1_HC0_M1_1	77070207	17.1	109778714	29.9	1.154849
TA_DE_11_07_F1_HC0_M1_1	70836933	15.75	78002528	21.47	0.301581
TA_DE_11_08_F1_HC0_M1_1	105241793	23.31	139673832	38.58	0.284546
TA_DE_11_09_F1_HC0_M1_1	88486858	19.88	157644876	43.46	0.367568
TA_DE_11_11_F1_HC0_M1_1	99006416	21.78	150111855	41.31	0.357182
TA_DE_11_12_F1_HC0_M1_1	96145360	21.6	132903118	36.06	0.348567
TA_DE_12_01_F1_HC0_M1_1	101610967	22.65	130368262	35.55	0.361814
TA_DE_12_03_F1_HC0_M1_1	84919195	18.96	82895415	22.54	0.29475
TA_DE_12_05_F1_HC0_M1_1	81049374	18.2	85195900	22.78	0.329196
TA_DE_12_08_F1_HC0_M1_1	114821525	25.71	84483778	22.56	0.367673
TA_DE_12_10_F1_HC0_M1_1	104251278	22.53	97772095	26.51	0.318613
TA_DE_12_12_F1_HC0_M1_1	135328130	29.27	68060726	18.41	0.415205
TA_DE_13_01_F1_HC0_M1_1	113899656	25.29	72305202	19.85	0.491706
TA_DE_13_03_F1_HC0_M1_1	113772635	25.1	71565662	19.57	0.462715
TA_DE_13_06_F1_HC0_M1_1	136451371	29.23	161045058	43.93	0.40355
TA_DE_13_07_F1_HC0_M1_1	94833505	21.41	196630974	54.01	0.359076
TA_DE_13_11_F1_HC0_M1_1	70245103	15.69	63117056	17.17	0.782241
TA_DE_13_12_F1_HC0_M1_1	57795790	13.14	125554426	34.12	1.249556
TA_DE_14_01_F1_HC0_M1_1	65775044	14.79	127619032	34.63	1.822242
TA_DE_14_03_F1_HC0_M1_1	63363632	14.43	128737821	35.13	1.74346
TA_DE_14_04_F1_HC0_M1_1	82601925	18.62	119528536	32.53	1.492944
TA_DE_14_06_F1_HC0_M1_1	70445659	15.76	67676840	18.56	0.302206
TA_DE_14_10_F1_HC0_M1_1	58969262	13.27	84579700	23.14	0.359073
TA_DE_14_12_F1_HC0_M1_1	78920189	17.6	150027509	40.7	0.317109
TA_DE_15_01_F1_HC0_M1_1	85676984	18.8	112733845	30.94	0.672997
TA_DE_15_03_F1_HC0_M1_1	105567737	23.39	116156395	31.78	0.34481
TA_DE_15_04_F1_HC0_M1_1	79469834	17.71	57146039	15.68	0.374596
TA_DE_15_07_F1_HC0_M1_1	63815211	14.18	86293685	23.5	1.669258
TA_DE_15_10_F1_HC0_M1_1	70350174	15.73	121204273	33.12	1.33365
TA_DE_15_12_F1_HC0_M1_1	69821086	15.43	108604426	29.8	0.422181
TA_DE_16_01_F1_HC0_M1_1	87028015	19.54	98855861	27.05	0.405135
TA_DE_16_03_F1_HC0_M1_1	53730073	10.75	97024146	26.61	0.393043
TA_DE_16_04_F1_HC0_M1_1	59278273	13.23	106032881	29.03	0.36425
TA_DE_16_06_F1_HC0_M1_1	95335605	21.41	98725736	26.83	0.587068
TA_DE_16_07_F1_HC0_M1_1	95138002	21.37	103037884	28.16	0.346005
TA_DE_16_09_F1_HC0_M1_1	61999965	14.15	64087060	17.58	0.463029
TA_FR_01_01_F1_HC0_M1_1	65629975	14.5	110850488	30.54	0.514826
TA_FR_01_04_F1_HC0_M1_1	103191836	21.9	78618859	21.75	0.396487
TA_FR_01_06_F1_HC0_M1_1	75178073	16.35	95642285	26.48	0.709743
TA_FR_01_08_F1_HC0_M1_1	89315759	19.86	126036233	34.8	0.529858
TA_FR_01_09_F1_HC0_M1_1	94303814	20.62	107042260	29.43	0.578673
TA_FR_02_07_F1_HC0_M1_1	108925012	23.04	83738346	23.17	0.395917
TA_FR_02_08_F1_HC0_M1_1	79285051	17.23	95732748	26.44	0.492371
TA_FR_02_10_F1_HC0_M1_1	90655475	19.74	106746670	29.43	0.538978
TA_FR_02_11_F1_HC0_M1_1	96371707	21.73	98673049	26.96	0.640961
TA_FR_03_01_F1_HC0_M1_1	69175369	15.51	101840453	27.5	0.472092
TA_FR_03_03_F1_HC0_M1_1	88325273	18.94	127396595	34.41	0.455562
TA_FR_03_06_F1_HC0_M1_1	88608958	19.88	91036105	25.01	0.418748
TA_FR_03_08_F1_HC0_M1_1	77621927	17.49	100316304	27.63	0.344373
TA_FR_03_09_F1_HC0_M1_1	114682537	25.41	118977716	32.77	0.349278
TA_FR_03_11_F1_HC0_M1_1	105350385	23.67	91166919	24.99	0.36308
TA_NL_01_03_F1_HC0_M1_1	70895266	15.44	106326277	29.33	0.401838
TA_NL_01_04_F1_HC0_M1_1	68745219	14.93	102011269	27.68	0.338717
TA_NL_01_06_F1_HC0_M1_1	61718988	13.52	108266348	29.85	0.326448
TA_NL_01_09_F1_HC0_M1_1	80537662	17.33	128699952	34.83	0.801901
TA_NL_01_10_F1_HC0_M1_1	61527147	13.55	133600267	35.97	0.709038
TA_NL_01_11_F1_HC0_M1_1	65567064	14.43	150329434	40.87	0.898965
TA_NL_02_05_F1_HC0_M1_1	77279814	16.87	116086830	31.26	1.297349
TA_NL_02_06_F1_HC0_M1_1	61052248	13.39	137126217	37.04	0.765436
TA_NL_02_08_F1_HC0_M1_1	34948711	7.75	131978020	35.99	0.540068
TA_NL_03_03_F1_HC0_M1_1	81079604	18.08	107542408	29.29	0.503595
TA_NL_03_04_F1_HC0_M1_1	85164673	21.73	93745886	25.96	0.353066
TA_NL_03_07_F1_HC0_M1_1	89066667	23.69	103621794	28.51	0.308429
TA_NL_03_08_F1_HC0_M1_1	87628005	23.33	105622904	29.16	0.373174
TA_NL_03_10_F1_HC0_M1_1	100557473	26.67	93189157	25.74	0.438651
TA_NL_03_11_F1_HC0_M1_1	99024231	26.18	104037682	28.71	0.350588
TA_SE_01_01_F1_HC0_M1_1	76129767	17.05	233987090	64.02	0.315609
TA_SE_01_02_F1_HC0_M1_1	75951274	17.07	90284967	24.51	1.418941
TA_SE_01_05_F1_HC0_M1_1	78945444	17.48	87371920	23.8	1.49388
TA_SE_01_06_F1_HC0_M1_1	74456060	16.68	91290457	24.89	1.108343
TA_SE_01_08_F1_HC0_M1_1	148284952	32.64	94040879	25.38	1.241384
TA_SE_01_09_F1_HC0_M1_1	103999682	22.9	119835228	32.51	1.923771
TA_SE_02_01_F1_HC0_M1_1	135976176	29.6	114945665	30.92	1.263773
TA_SE_02_03_F1_HC0_M1_1	61048186	13.43	87192623	23.45	1.856989
TA_SE_02_04_F1_HC0_M1_1	59086846	13.04	100729343	26.86	1.004476
TA_SE_02_08_F1_HC0_M1_1	109156784	23.54	103704636	28.4	0.371026
TA_SE_02_10_F1_HC0_M1_1	77675440	17.01	107008910	29.28	0.417801
TA_SE_02_12_F1_HC0_M1_1	311976143	66.42	98903899	27.06	0.422918
TA_SE_03_02_F1_HC0_M1_1	112062456	24.49	105451107	28.72	0.523652
TA_SE_03_03_F1_HC0_M1_1	149672252	31.45	99078338	27.15	0.661731
TA_SE_03_05_F1_HC0_M1_1	46924892	10.35	97116145	26.51	0.463665
TA_SE_03_08_F1_HC0_M1_1	114718180	24.84	105801675	28.7	0.672309
TA_SE_03_10_F1_HC0_M1_1	37162687	8.13	109159608	29.44	0.778637
TA_SE_03_11_F1_HC0_M1_1	44922206	9.89	103795449	28.6	0.464896
TA_SE_04_01_F1_HC0_M1_1	97346859	21.38	101183041	27.94	0.378024
TA_SE_04_03_F1_HC0_M1_1	248858382	51.92	129107025	35.68	0.438552
TA_SE_04_05_F1_HC0_M1_1	143733506	30.02	134690239	37.25	0.52991
TA_SE_04_07_F1_HC0_M1_1	232120655	49.49	113123260	31.12	0.592068
TA_SE_04_09_F1_HC0_M1_1	109394650	23.33	73576877	20.2	0.595221
TA_SE_04_11_F1_HC0_M1_1	163167930	34.08	97310765	26.43	0.942211
TA_SE_05_02_F1_HC0_M1_1	74127331	16.38	106707961	29.12	0.522821
TA_SE_05_04_F1_HC0_M1_1	89355360	20.13	121006531	32.67	0.542848
TA_SE_05_06_F1_HC0_M1_1	81772839	17.86	148196813	40.54	0.331762
TA_SE_05_08_F1_HC0_M1_1	87902743	19.69	112976208	31.25	0.246351
TA_SE_05_10_F1_HC0_M1_1	111367202	25.12	122638227	33.74	0.451973
TA_SE_05_12_F1_HC0_M1_1	73339624	16.53	148639957	41	0.241147
TA_SE_06_02_F1_HC0_M1_1	139893949	30.72	69281950	19.12	0.369417
TA_SE_06_04_F1_HC0_M1_1	32887991	7.14	89116492	24.18	0.41191
TA_SE_06_06_F1_HC0_M1_1	62533248	13.43	79368090	21.91	0.30134
TA_SE_06_08_F1_HC0_M1_1	70886287	15.29	167117224	46.07	0.357894
TA_SE_06_09_F1_HC0_M1_1	98582132	20.88	152367585	41.92	0.293744
TA_SE_06_12_F1_HC0_M1_1	139772277	27.98	132455096	36.24	0.330465
TA_SE_07_01_F1_HC0_M1_1	109279421	23.5	77603720	21.18	0.312743
TA_SE_07_03_F1_HC0_M1_1	83654089	18.04	124710459	34.06	0.38777
TA_SE_07_05_F1_HC0_M1_1	122966284	26.01	108370734	29.66	0.446079
TA_SE_07_07_F1_HC0_M1_1	83774991	17.97	92653662	25.29	0.465039
TA_SE_07_09_F1_HC0_M1_1	67395190	14.52	131370653	35.96	0.358994
TA_SE_07_12_F1_HC0_M1_1	87410964	18.53	121949649	33.6	0.603953
TA_SE_08_01_F1_HC0_M1_1	128321366	27.03	178332591	49.01	0.554888
TA_SE_08_03_F1_HC0_M1_1	130029617	27.47	164173824	44.9	0.441959
TA_SE_08_06_F1_HC0_M1_1	88298641	17.48	87699052	24.19	0.619531
TA_SE_08_08_F1_HC0_M1_1	100111715	21.27	48238629	13.3	0.702093
TA_SE_08_11_F1_HC0_M1_1	101594562	21.77	98008921	26.91	0.430489
TA_SE_08_12_F1_HC0_M1_1	175028355	37.35	162507190	44.55	0.433872
TA_SE_09_02_F1_HC0_M1_1	75168115	16	123244565	33.86	0.416542
TA_SE_09_04_F1_HC0_M1_1	64288086	13.53	65335212	18	0.573436
TA_SE_09_06_F1_HC0_M1_1	152154252	31.68	250621665	68.26	0.57322
TA_SE_09_09_F1_HC0_M1_1	81522052	17.25	73296032	19.81	0.490855
TA_SE_09_12_F1_HC0_M1_1	255186361	53.52	118809405	32.67	0.545835
TA_SE_10_03_F1_HC0_M1_1	79185145	16.47	186591743	50.81	0.381957
TA_SE_10_04_F1_HC0_M1_1	67122506	14.14	59923705	16.57	0.426064
TA_SE_10_06_F1_HC0_M1_1	71097124	15.01	108441834	29.9	0.417401
TA_SE_10_09_F1_HC0_M1_1	63130850	13.57	131518935	36.34	0.365929
TA_SE_10_10_F1_HC0_M1_1	74627024	15.89	56787080	15.69	0.475054
TA_SE_10_12_F1_HC0_M1_1	78093656	16.62	59015496	16.07	0.553105
TA_SE_11_02_F1_HC0_M1_1	81438784	17.32	118044318	32.2	0.527768
TA_SE_11_04_F1_HC0_M1_1	99337350	20.87	127539566	35.02	0.459794
TA_SE_11_07_F1_HC0_M1_1	77460540	16.77	70424965	19.31	0.621592
TA_SE_11_08_F1_HC0_M1_1	85068581	18.14	184129122	50.58	0.365998
TA_SE_11_10_F1_HC0_M1_1	82641114	16.88	130376413	35.75	0.402031
TA_SE_11_12_F1_HC0_M1_1	61843606	13	101647653	28.02	0.34208
TA_SE_12_01_F1_HC0_M1_1	106353835	22.03	119539683	33.01	0.402404
TA_SE_12_04_F1_HC0_M1_1	96511992	19.98	121309205	33.42	0.34159
TA_SE_12_05_F1_HC0_M1_1	66767927	14.07	124460952	34.32	0.364915
TA_SE_12_06_F1_HC0_M1_1	103457637	21.71	100653767	27.71	0.297272
TA_SE_12_09_F1_HC0_M1_1	82422581	17.4	121786392	33.58	0.271868
TA_SE_13_02_F1_HC0_M1_1	71404318	15.19	121252015	33.57	0.268435
TA_SE_13_04_F1_HC0_M1_1	75890583	15.76	114985736	31.9	0.370275
TA_SE_13_06_F1_HC0_M1_1	60263263	12.81	100766534	27.88	0.28023
TA_SE_13_07_F1_HC0_M1_1	85710061	17.38	139509468	38.76	0.388776
TA_SE_13_08_F1_HC0_M1_1	68318282	14.7	74814409	20.79	0.343981
TA_SE_13_11_F1_HC0_M1_1	77212659	16.06	135259988	37.53	0.38039
TA_SE_14_01_F1_HC0_M1_1	59441131	12.47	104631954	28.9	0.333243
TA_SE_14_03_F1_HC0_M1_1	64782739	13.81	75632759	20.93	0.361846
TA_SE_14_05_F1_HC0_M1_1	89848788	18.9	171414798	47.46	0.352121
TA_SE_14_07_F1_HC0_M1_1	61539012	13.12	89035502	24.57	0.327983
TA_SE_14_09_F1_HC0_M1_1	79436617	16.7	80297937	22.13	0.30342
TA_SE_14_12_F1_HC0_M1_1	54328890	11.58	95234257	26.24	0.712028
TA_SE_15_02_F1_HC0_M1_1	114105655	23.87	130389048	35.57	0.453545
TA_SE_15_05_F1_HC0_M1_1	82470972	17.24	83789010	22.97	0.416495
TA_SE_15_06_F1_HC0_M1_1	87375241	18.31	144023399	39.53	0.334657
TA_SE_15_09_F1_HC0_M1_1	94173353	19.72	123306339	33.46	0.443674
TA_SE_15_10_F1_HC0_M1_1	121826566	25.38	88932010	24.38	0.484309
TA_SE_15_11_F1_HC0_M1_1	60533987	12.8	102793297	28.04	0.330802
Average	90221378.49	19.74	110376079.3	30.31	0.52
