# Supplementary material for: Genetic and environmental drivers of large-scale epigenetic variation in Thlaspi arvense
Source: PLoS Genet. 2022 Oct 12;18(10):e1010452. doi: 10.1371/journal.pgen.1010452 (PMC9591053; doi:10.1371/journal.pgen.1010452)
Supplement: S3 Table — Numbers and fractions of genes per line methylated in each sequence context, in CG only (gbM) and in either CHG or CHH (TEm) [12]. (XLSX) [file pgen.1010452.s007.xlsx]

## Sheet: Sheet1
id	CG_metCDS	CG_analysedCDS	Perc_mCG_CDS	CHG_metCDS	CHG_analysedCDS	Perc_mCHG_CDS	CHH_metCDS	CHH_analysedCDS	Perc_mCHH_CDS	gbM_genes	gbM_analysedCDS	Perc_gbM_CDS	TEm_genes	TEm_analysed_CDS	Perc_TEm_CDS
TA_DE_01_02_F1_HC0_M1_1	1587	22694	6.9903	1415	22693	6.2327	1506	22695	6.6358	113	22694	0.4979	1537	22695	6.7724
TA_DE_01_04_F1_HC0_M1_1	1567	22697	6.9022	1403	22696	6.1798	1495	22697	6.5868	107	22697	0.4714	1505	22697	6.6308
TA_DE_01_06_F1_HC0_M1_1	1604	22693	7.0651	1415	22694	6.2327	1520	22694	6.6978	116	22693	0.5112	1543	22694	6.7992
TA_DE_01_08_F1_HC0_M1_1	1644	22676	7.2413	1300	22675	5.7261	1423	22694	6.2704	229	22676	1.0099	1437	22694	6.3321
TA_DE_01_10_F1_HC0_M1_1	1646	22699	7.2501	1426	22699	6.2811	1507	22700	6.6388	152	22699	0.6696	1528	22700	6.7313
TA_DE_01_12_F1_HC0_M1_1	1609	22699	7.0872	1431	22699	6.3031	1544	22701	6.8015	111	22699	0.489	1563	22701	6.8852
TA_DE_02_02_F1_HC0_M1_1	1632	22697	7.1885	1441	22697	6.3472	1524	22698	6.7142	132	22697	0.5816	1549	22698	6.8244
TA_DE_02_05_F1_HC0_M1_1	1705	22690	7.51	1476	22690	6.5013	1561	22691	6.8794	176	22690	0.7757	1586	22691	6.9896
TA_DE_02_07_F1_HC0_M1_1	1637	22693	7.2105	1345	22693	5.9243	1444	22697	6.3621	188	22693	0.8284	1480	22697	6.5207
TA_DE_02_08_F1_HC0_M1_1	1633	22696	7.1929	1473	22696	6.4881	1544	22697	6.8027	118	22696	0.5199	1572	22697	6.926
TA_DE_02_10_F1_HC0_M1_1	1685	22690	7.4219	1381	22691	6.0829	1468	22693	6.469	210	22690	0.9255	1500	22693	6.61
TA_DE_02_12_F1_HC0_M1_1	1639	22693	7.2193	1395	22694	6.1446	1474	22695	6.4948	174	22693	0.7668	1500	22695	6.6094
TA_DE_03_01_F1_HC0_M1_1	1744	22702	7.6818	1507	22703	6.6379	1572	22703	6.9242	192	22702	0.8457	1606	22703	7.074
TA_DE_03_04_F1_HC0_M1_1	1656	22696	7.2942	1427	22696	6.2855	1491	22696	6.5694	170	22696	0.749	1528	22696	6.7325
TA_DE_03_06_F1_HC0_M1_1	1577	22699	6.9462	1392	22700	6.1313	1468	22700	6.467	123	22699	0.5419	1494	22700	6.5815
TA_DE_03_08_F1_HC0_M1_1	1790	22697	7.8844	1466	22697	6.4573	1557	22701	6.8587	239	22697	1.053	1595	22701	7.0261
TA_DE_03_10_F1_HC0_M1_1	1614	22696	7.1092	1468	22696	6.4661	1565	22696	6.8955	103	22696	0.4538	1588	22696	6.9968
TA_DE_03_12_F1_HC0_M1_1	1682	22695	7.4087	1440	22696	6.3428	1487	22697	6.5515	192	22695	0.846	1519	22697	6.6925
TA_DE_04_01_F1_HC0_M1_1	1656	22697	7.2942	1474	22697	6.4925	1567	22698	6.9037	125	22697	0.5507	1594	22698	7.0226
TA_DE_04_03_F1_HC0_M1_1	1673	22698	7.3691	1473	22696	6.4881	1542	22699	6.7933	149	22698	0.6564	1568	22699	6.9078
TA_DE_04_05_F1_HC0_M1_1	1644	22698	7.2413	1477	22696	6.5057	1562	22699	6.8814	125	22698	0.5507	1586	22699	6.9871
TA_DE_04_07_F1_HC0_M1_1	1656	22698	7.2942	1481	22697	6.5234	1570	22698	6.9169	129	22698	0.5683	1596	22698	7.0315
TA_DE_04_10_F1_HC0_M1_1	1660	22697	7.3118	1461	22696	6.4353	1540	22699	6.7844	129	22697	0.5684	1574	22699	6.9342
TA_DE_04_12_F1_HC0_M1_1	1664	22696	7.3294	1450	22693	6.3868	1526	22698	6.7231	152	22696	0.6697	1561	22698	6.8773
TA_DE_06_01_F1_HC0_M1_1	1650	22685	7.2678	1381	22685	6.0829	1530	22686	6.7442	167	22685	0.7362	1541	22686	6.7927
TA_DE_06_02_F1_HC0_M1_1	1569	22698	6.911	1400	22697	6.1666	1506	22699	6.6347	112	22698	0.4934	1527	22699	6.7272
TA_DE_06_03_F1_HC0_M1_1	1616	22701	7.118	1387	22701	6.1093	1454	22702	6.4047	163	22701	0.718	1489	22702	6.5589
TA_DE_06_07_F1_HC0_M1_1	1642	22699	7.2325	1436	22699	6.3252	1493	22700	6.5771	167	22699	0.7357	1517	22700	6.6828
TA_DE_06_09_F1_HC0_M1_1	1678	22692	7.3911	1503	22692	6.6203	1605	22693	7.0727	127	22692	0.5597	1630	22693	7.1828
TA_DE_06_12_F1_HC0_M1_1	1677	22686	7.3867	1467	22685	6.4617	1580	22688	6.964	144	22686	0.6348	1610	22688	7.0963
TA_DE_07_03_F1_HC0_M1_1	1900	22703	8.3689	1535	22703	6.7612	2046	22703	9.012	282	22703	1.2421	2098	22703	9.2411
TA_DE_07_05_F1_HC0_M1_1	1732	22696	7.6289	1542	22696	6.7921	1917	22697	8.4461	172	22696	0.7578	1966	22697	8.6619
TA_DE_07_06_F1_HC0_M1_1	1819	22685	8.0122	1510	22685	6.6511	1971	22690	8.6866	236	22685	1.0403	2018	22690	8.8938
TA_DE_07_07_F1_HC0_M1_1	1720	22688	7.5761	1380	22689	6.0785	1473	22692	6.4913	230	22688	1.0138	1511	22692	6.6587
TA_DE_07_08_F1_HC0_M1_1	1683	22696	7.4131	1395	22697	6.1446	1506	22700	6.6344	176	22696	0.7755	1539	22700	6.7797
TA_DE_07_10_F1_HC0_M1_1	1627	22699	7.1665	1390	22699	6.1225	1469	22699	6.4717	156	22699	0.6873	1496	22699	6.5906
TA_DE_08_01_F1_HC0_M1_1	1664	22673	7.3294	1442	22668	6.3516	1520	22700	6.696	162	22673	0.7145	1548	22700	6.8194
TA_DE_08_02_F1_HC0_M1_1	1628	22692	7.1709	1453	22692	6.4	1543	22694	6.7992	122	22692	0.5376	1572	22694	6.9269
TA_DE_08_04_F1_HC0_M1_1	1670	22674	7.3559	1478	22672	6.5102	1544	22677	6.8087	147	22674	0.6483	1570	22677	6.9233
TA_DE_08_05_F1_HC0_M1_1	1615	22695	7.1136	1422	22691	6.2635	1499	22701	6.6032	135	22695	0.5948	1529	22701	6.7354
TA_DE_08_10_F1_HC0_M1_1	1646	22695	7.2501	1438	22693	6.334	1499	22696	6.6047	162	22695	0.7138	1522	22696	6.706
TA_DE_09_01_F1_HC0_M1_1	1729	22695	7.6157	1362	22692	5.9992	1451	22696	6.3932	271	22695	1.1941	1485	22696	6.543
TA_DE_09_02_F1_HC0_M1_1	1651	22694	7.2722	1433	22693	6.3119	1516	22694	6.6802	149	22694	0.6566	1539	22694	6.7815
TA_DE_09_06_F1_HC0_M1_1	1714	22701	7.5497	1455	22701	6.4088	1538	22701	6.775	192	22701	0.8458	1569	22701	6.9116
TA_DE_09_07_F1_HC0_M1_1	1749	22698	7.7038	1514	22698	6.6687	1609	22698	7.0887	178	22698	0.7842	1648	22698	7.2606
TA_DE_09_09_F1_HC0_M1_1	1726	22697	7.6025	1557	22697	6.8581	1822	22697	8.0275	129	22697	0.5684	1857	22697	8.1817
TA_DE_09_12_F1_HC0_M1_1	1892	22694	8.3337	1737	22694	7.651	2381	22694	10.4918	163	22694	0.7183	2426	22694	10.6901
TA_DE_10_01_F1_HC0_M1_1	1787	22701	7.8712	1591	22702	7.0079	1850	22702	8.1491	167	22701	0.7357	1888	22702	8.3164
TA_DE_10_03_F1_HC0_M1_1	1749	22701	7.7038	1527	22702	6.726	1713	22702	7.5456	163	22701	0.718	1741	22702	7.6689
TA_DE_10_05_F1_HC0_M1_1	1780	22699	7.8404	1612	22698	7.1004	2162	22699	9.5246	153	22699	0.674	2210	22699	9.7361
TA_DE_10_06_F1_HC0_M1_1	1769	22698	7.7919	1500	22698	6.6071	1744	22700	7.6828	200	22698	0.8811	1775	22700	7.8194
TA_DE_10_08_F1_HC0_M1_1	1680	22699	7.3999	1472	22698	6.4837	1578	22699	6.9518	151	22699	0.6652	1608	22699	7.084
TA_DE_10_12_F1_HC0_M1_1	1806	22701	7.9549	1432	22702	6.3075	1547	22703	6.8141	276	22701	1.2158	1581	22703	6.9638
TA_DE_11_04_F1_HC0_M1_1	1967	22702	8.6641	1814	22702	7.9901	2854	22702	12.5716	196	22702	0.8634	2922	22702	12.8711
TA_DE_11_07_F1_HC0_M1_1	1749	22698	7.7038	1427	22695	6.2855	1507	22700	6.6388	230	22698	1.0133	1551	22700	6.8326
TA_DE_11_08_F1_HC0_M1_1	1805	22702	7.9505	1511	22702	6.6555	1603	22702	7.0611	226	22702	0.9955	1637	22702	7.2108
TA_DE_11_09_F1_HC0_M1_1	1916	22700	8.4394	1561	22700	6.8757	1651	22701	7.2728	286	22700	1.2599	1687	22701	7.4314
TA_DE_11_11_F1_HC0_M1_1	1810	22698	7.9725	1536	22699	6.7656	1641	22701	7.2288	217	22698	0.956	1668	22701	7.3477
TA_DE_11_12_F1_HC0_M1_1	1769	22698	7.7919	1509	22698	6.6467	1600	22699	7.0488	191	22698	0.8415	1627	22699	7.1677
TA_DE_12_01_F1_HC0_M1_1	1868	22702	8.228	1594	22703	7.0211	1637	22703	7.2105	243	22702	1.0704	1689	22703	7.4395
TA_DE_12_03_F1_HC0_M1_1	1654	22698	7.2854	1397	22696	6.1534	1458	22697	6.4238	185	22698	0.815	1496	22697	6.5912
TA_DE_12_05_F1_HC0_M1_1	1674	22678	7.3735	1420	22678	6.2547	1475	22682	6.503	198	22678	0.8731	1511	22682	6.6617
TA_DE_12_08_F1_HC0_M1_1	1714	22685	7.5497	1437	22686	6.3296	1491	22689	6.5715	221	22685	0.9742	1525	22689	6.7213
TA_DE_12_10_F1_HC0_M1_1	1760	22688	7.7523	1486	22688	6.5454	1568	22692	6.9099	202	22688	0.8903	1596	22692	7.0333
TA_DE_12_12_F1_HC0_M1_1	1756	22694	7.7347	1335	22694	5.8803	1473	22700	6.489	278	22694	1.225	1504	22700	6.6256
TA_DE_13_01_F1_HC0_M1_1	1700	22691	7.488	1355	22693	5.9684	1440	22696	6.3447	257	22691	1.1326	1467	22696	6.4637
TA_DE_13_03_F1_HC0_M1_1	1684	22693	7.4175	1353	22692	5.9596	1442	22697	6.3533	234	22693	1.0312	1476	22697	6.5031
TA_DE_13_06_F1_HC0_M1_1	1839	22701	8.1003	1554	22701	6.8449	1647	22702	7.2549	225	22701	0.9911	1686	22702	7.4267
TA_DE_13_07_F1_HC0_M1_1	1789	22700	7.88	1555	22700	6.8493	1618	22700	7.1278	196	22700	0.8634	1664	22700	7.3304
TA_DE_13_11_F1_HC0_M1_1	1982	22679	8.7301	1726	22682	7.6025	2938	22698	12.9439	271	22679	1.1949	3002	22698	13.2258
TA_DE_13_12_F1_HC0_M1_1	1904	22699	8.3866	1764	22700	7.7699	3226	22700	14.2115	198	22699	0.8723	3294	22700	14.511
TA_DE_14_01_F1_HC0_M1_1	1800	22698	7.9285	1536	22697	6.7656	2294	22699	10.1062	219	22698	0.9648	2348	22699	10.3441
TA_DE_14_03_F1_HC0_M1_1	1843	22700	8.1179	1759	22700	7.7479	2890	22701	12.7307	163	22700	0.7181	2955	22701	13.017
TA_DE_14_04_F1_HC0_M1_1	1885	22700	8.3029	1683	22698	7.4131	2714	22700	11.9559	219	22700	0.9648	2790	22700	12.2907
TA_DE_14_06_F1_HC0_M1_1	1630	22627	7.1797	1313	22618	5.7834	1424	22676	6.2798	210	22627	0.9281	1448	22676	6.3856
TA_DE_14_10_F1_HC0_M1_1	1685	22695	7.4219	1422	22694	6.2635	1526	22696	6.7237	184	22695	0.8108	1548	22696	6.8206
TA_DE_14_12_F1_HC0_M1_1	1712	22692	7.5409	1460	22691	6.4309	1539	22694	6.7815	195	22692	0.8593	1569	22694	6.9137
TA_DE_15_01_F1_HC0_M1_1	1738	22700	7.6554	1450	22700	6.3868	1591	22700	7.0088	205	22700	0.9031	1625	22700	7.1586
TA_DE_15_03_F1_HC0_M1_1	1706	22700	7.5144	1482	22700	6.5278	1586	22700	6.9868	177	22700	0.7797	1621	22700	7.141
TA_DE_15_04_F1_HC0_M1_1	1670	22681	7.3559	1305	22674	5.7481	1419	22698	6.2517	249	22681	1.0978	1457	22698	6.4191
TA_DE_15_07_F1_HC0_M1_1	1756	22697	7.7347	1457	22696	6.4177	1830	22701	8.0613	257	22697	1.1323	1879	22701	8.2772
TA_DE_15_10_F1_HC0_M1_1	1696	22697	7.4704	1517	22696	6.6819	1912	22697	8.424	159	22697	0.7005	1959	22697	8.6311
TA_DE_15_12_F1_HC0_M1_1	1625	22697	7.1576	1423	22697	6.2679	1536	22697	6.7674	123	22697	0.5419	1558	22697	6.8643
TA_DE_16_01_F1_HC0_M1_1	1700	22697	7.488	1493	22696	6.5762	1572	22699	6.9254	150	22697	0.6609	1612	22699	7.1016
TA_DE_16_03_F1_HC0_M1_1	1683	22693	7.4131	1424	22694	6.2723	1487	22697	6.5515	197	22693	0.8681	1516	22697	6.6793
TA_DE_16_04_F1_HC0_M1_1	1698	22695	7.4792	1445	22696	6.3648	1503	22696	6.6223	204	22695	0.8989	1536	22696	6.7677
TA_DE_16_06_F1_HC0_M1_1	1661	22694	7.3162	1435	22694	6.3208	1518	22696	6.6884	167	22694	0.7359	1551	22696	6.8338
TA_DE_16_07_F1_HC0_M1_1	1605	22683	7.0696	1433	22682	6.3119	1507	22684	6.6434	127	22683	0.5599	1530	22684	6.7448
TA_DE_16_09_F1_HC0_M1_1	1650	22676	7.2678	1270	22679	5.594	1431	22688	6.3073	218	22676	0.9614	1463	22688	6.4483
TA_FR_01_01_F1_HC0_M1_1	1650	22698	7.2678	1462	22698	6.4397	1594	22699	7.0223	141	22698	0.6212	1617	22699	7.1237
TA_FR_01_04_F1_HC0_M1_1	1582	22690	6.9682	1317	22689	5.801	1444	22693	6.3632	150	22690	0.6611	1469	22693	6.4734
TA_FR_01_06_F1_HC0_M1_1	1613	22697	7.1048	1404	22697	6.1842	1495	22698	6.5865	152	22697	0.6697	1522	22698	6.7054
TA_FR_01_08_F1_HC0_M1_1	1605	22694	7.0696	1451	22696	6.3912	1636	22696	7.2083	104	22694	0.4583	1657	22696	7.3008
TA_FR_01_09_F1_HC0_M1_1	1604	22692	7.0651	1367	22693	6.0212	1510	22697	6.6529	148	22692	0.6522	1536	22697	6.7674
TA_FR_02_07_F1_HC0_M1_1	1642	22697	7.2325	1388	22695	6.1137	1493	22697	6.578	175	22697	0.771	1514	22697	6.6705
TA_FR_02_08_F1_HC0_M1_1	1673	22692	7.3691	1429	22692	6.2943	1518	22693	6.6893	182	22692	0.802	1550	22693	6.8303
TA_FR_02_10_F1_HC0_M1_1	1700	22690	7.488	1421	22690	6.2591	1488	22692	6.5574	216	22690	0.952	1517	22692	6.6852
TA_FR_02_11_F1_HC0_M1_1	1661	22696	7.3162	1412	22696	6.2194	1512	22697	6.6617	176	22696	0.7755	1546	22697	6.8115
TA_FR_03_01_F1_HC0_M1_1	1666	22674	7.3382	1445	22672	6.3648	1567	22677	6.9101	143	22674	0.6307	1586	22677	6.9939
TA_FR_03_03_F1_HC0_M1_1	1646	22676	7.2501	1485	22672	6.541	1617	22679	7.1299	111	22676	0.4895	1647	22679	7.2622
TA_FR_03_06_F1_HC0_M1_1	1636	22676	7.2061	1403	22675	6.1798	1501	22678	6.6187	147	22676	0.6483	1530	22678	6.7466
TA_FR_03_08_F1_HC0_M1_1	1650	22675	7.2678	1431	22673	6.3031	1514	22678	6.6761	153	22675	0.6748	1541	22678	6.7951
TA_FR_03_09_F1_HC0_M1_1	1678	22676	7.3911	1466	22676	6.4573	1567	22679	6.9095	135	22676	0.5953	1594	22679	7.0285
TA_FR_03_11_F1_HC0_M1_1	1687	22676	7.4307	1440	22674	6.3428	1537	22678	6.7775	173	22676	0.7629	1558	22678	6.8701
TA_NL_01_03_F1_HC0_M1_1	1700	22698	7.488	1470	22698	6.4749	1585	22698	6.983	156	22698	0.6873	1604	22698	7.0667
TA_NL_01_04_F1_HC0_M1_1	1679	22671	7.3955	1435	22660	6.3208	1538	22697	6.7762	162	22671	0.7146	1563	22697	6.8864
TA_NL_01_06_F1_HC0_M1_1	1700	22699	7.488	1496	22699	6.5894	1597	22699	7.0356	138	22699	0.608	1625	22699	7.1589
TA_NL_01_09_F1_HC0_M1_1	1679	22700	7.3955	1573	22700	6.9286	1995	22701	8.7882	89	22700	0.3921	2026	22701	8.9247
TA_NL_01_10_F1_HC0_M1_1	1822	22700	8.0254	1754	22699	7.7259	2599	22701	11.4488	123	22700	0.5419	2650	22701	11.6735
TA_NL_01_11_F1_HC0_M1_1	1766	22688	7.7787	1603	22691	7.0607	1997	22694	8.7997	139	22688	0.6127	2047	22694	9.02
TA_NL_02_05_F1_HC0_M1_1	1837	22690	8.0914	1513	22690	6.6643	2087	22691	9.1975	278	22690	1.2252	2129	22691	9.3826
TA_NL_02_06_F1_HC0_M1_1	1739	22676	7.6598	1532	22676	6.748	1854	22679	8.175	166	22676	0.7321	1886	22679	8.3161
TA_NL_02_08_F1_HC0_M1_1	1918	22688	8.4482	1631	22686	7.1841	1932	22688	8.5155	268	22688	1.1812	1998	22688	8.8064
TA_NL_03_03_F1_HC0_M1_1	1673	22692	7.3691	1454	22692	6.4044	1598	22694	7.0415	146	22692	0.6434	1626	22694	7.1649
TA_NL_03_04_F1_HC0_M1_1	1664	22687	7.3294	1428	22687	6.2899	1541	22691	6.7912	150	22687	0.6612	1569	22691	6.9146
TA_NL_03_07_F1_HC0_M1_1	1761	22703	7.7567	1474	22703	6.4925	1552	22703	6.8361	208	22703	0.9162	1588	22703	6.9947
TA_NL_03_08_F1_HC0_M1_1	1611	22662	7.096	1403	22661	6.1798	1486	22667	6.5558	132	22662	0.5825	1518	22667	6.697
TA_NL_03_10_F1_HC0_M1_1	1658	22689	7.303	1403	22688	6.1798	1480	22693	6.5218	177	22689	0.7801	1519	22693	6.6937
TA_NL_03_11_F1_HC0_M1_1	1674	22690	7.3735	1412	22688	6.2194	1508	22692	6.6455	176	22690	0.7757	1537	22692	6.7733
TA_SE_01_01_F1_HC0_M1_1	1749	22695	7.7038	1582	22695	6.9682	1690	22695	7.4466	128	22695	0.564	1718	22695	7.5699
TA_SE_01_02_F1_HC0_M1_1	1942	22695	8.5539	1738	22694	7.6554	2902	22696	12.7864	201	22695	0.8857	2953	22696	13.0111
TA_SE_01_05_F1_HC0_M1_1	1795	22672	7.9064	1519	22674	6.6907	2030	22676	8.9522	222	22672	0.9792	2078	22676	9.1639
TA_SE_01_06_F1_HC0_M1_1	1805	22694	7.9505	1599	22693	7.0431	2232	22695	9.8348	199	22694	0.8769	2272	22695	10.011
TA_SE_01_08_F1_HC0_M1_1	1866	22657	8.2192	1894	22659	8.3425	3270	22668	14.4256	124	22657	0.5473	3356	22668	14.805
TA_SE_01_09_F1_HC0_M1_1	1775	22663	7.8183	1647	22662	7.2545	2361	22670	10.4146	125	22663	0.5516	2414	22670	10.6484
TA_SE_02_01_F1_HC0_M1_1	1861	22698	8.1972	1714	22698	7.5497	2475	22699	10.9036	176	22698	0.7754	2537	22699	11.1767
TA_SE_02_03_F1_HC0_M1_1	1752	22691	7.717	1518	22693	6.6863	2084	22697	9.1818	193	22691	0.8506	2128	22697	9.3757
TA_SE_02_04_F1_HC0_M1_1	1916	22699	8.4394	1764	22698	7.7699	2744	22700	12.0881	184	22699	0.8106	2802	22700	12.3436
TA_SE_02_08_F1_HC0_M1_1	1728	22696	7.6113	1434	22697	6.3163	1545	22699	6.8065	200	22696	0.8812	1576	22699	6.943
TA_SE_02_10_F1_HC0_M1_1	1750	22696	7.7082	1504	22696	6.6247	1593	22698	7.0182	189	22696	0.8327	1636	22698	7.2077
TA_SE_02_12_F1_HC0_M1_1	1733	22700	7.6334	1489	22699	6.5586	1601	22700	7.0529	178	22700	0.7841	1630	22700	7.1806
TA_SE_03_02_F1_HC0_M1_1	1711	22673	7.5364	1399	22669	6.1622	1542	22675	6.8004	216	22673	0.9527	1575	22675	6.946
TA_SE_03_03_F1_HC0_M1_1	1682	22664	7.4087	1366	22664	6.0168	1591	22671	7.0178	206	22664	0.9089	1616	22671	7.128
TA_SE_03_05_F1_HC0_M1_1	1660	22666	7.3118	1357	22665	5.9772	1475	22672	6.5058	191	22666	0.8427	1512	22672	6.669
TA_SE_03_08_F1_HC0_M1_1	1801	22666	7.9329	1540	22666	6.7832	1873	22674	8.2606	196	22666	0.8647	1915	22674	8.4458
TA_SE_03_10_F1_HC0_M1_1	1660	22669	7.3118	1419	22665	6.2503	1531	22675	6.7519	174	22669	0.7676	1568	22675	6.9151
TA_SE_03_11_F1_HC0_M1_1	1729	22689	7.6157	1528	22690	6.7304	1813	22692	7.9896	180	22689	0.7933	1866	22692	8.2232
TA_SE_04_01_F1_HC0_M1_1	1615	22683	7.1136	1436	22682	6.3252	1541	22685	6.793	142	22683	0.626	1576	22685	6.9473
TA_SE_04_03_F1_HC0_M1_1	1598	22682	7.0387	1441	22682	6.3472	1567	22683	6.9083	105	22682	0.4629	1593	22683	7.0229
TA_SE_04_05_F1_HC0_M1_1	1638	22681	7.2149	1528	22680	6.7304	1813	22682	7.9931	110	22681	0.485	1846	22682	8.1386
TA_SE_04_07_F1_HC0_M1_1	1734	22680	7.6378	1514	22676	6.6687	1904	22681	8.3947	199	22680	0.8774	1946	22681	8.5799
TA_SE_04_09_F1_HC0_M1_1	1559	22668	6.8669	1375	22668	6.0565	1581	22680	6.9709	127	22668	0.5603	1614	22680	7.1164
TA_SE_04_11_F1_HC0_M1_1	1774	22695	7.8139	1582	22698	6.9682	2138	22698	9.4193	185	22695	0.8152	2182	22698	9.6132
TA_SE_05_02_F1_HC0_M1_1	1672	22687	7.3647	1461	22686	6.4353	1653	22688	7.2858	167	22687	0.7361	1686	22688	7.4312
TA_SE_05_04_F1_HC0_M1_1	1721	22686	7.5805	1514	22688	6.6687	2004	22689	8.8325	158	22686	0.6965	2034	22689	8.9647
TA_SE_05_06_F1_HC0_M1_1	1681	22687	7.4043	1477	22688	6.5057	1578	22688	6.9552	150	22687	0.6612	1603	22688	7.0654
TA_SE_05_08_F1_HC0_M1_1	1637	22687	7.2105	1437	22688	6.3296	1528	22689	6.7345	136	22687	0.5995	1550	22689	6.8315
TA_SE_05_10_F1_HC0_M1_1	1678	22687	7.3911	1446	22687	6.3692	1540	22688	6.7877	161	22687	0.7097	1570	22688	6.92
TA_SE_05_12_F1_HC0_M1_1	1641	22687	7.2281	1451	22688	6.3912	1527	22689	6.7301	142	22687	0.6259	1551	22689	6.8359
TA_SE_06_02_F1_HC0_M1_1	1695	22685	7.466	1369	22690	6.03	1539	22701	6.7794	192	22685	0.8464	1555	22701	6.8499
TA_SE_06_04_F1_HC0_M1_1	1679	22698	7.3955	1408	22697	6.2018	1511	22701	6.6561	170	22698	0.749	1544	22701	6.8015
TA_SE_06_06_F1_HC0_M1_1	1739	22692	7.6598	1403	22692	6.1798	1534	22700	6.7577	212	22692	0.9342	1560	22700	6.8722
TA_SE_06_08_F1_HC0_M1_1	1748	22702	7.6994	1557	22702	6.8581	1684	22702	7.4178	146	22702	0.6431	1706	22702	7.5148
TA_SE_06_09_F1_HC0_M1_1	1771	22702	7.8007	1561	22702	6.8757	1705	22702	7.5104	134	22702	0.5903	1734	22702	7.6381
TA_SE_06_12_F1_HC0_M1_1	1774	22701	7.8139	1535	22702	6.7612	1682	22702	7.409	156	22701	0.6872	1708	22702	7.5236
TA_SE_07_01_F1_HC0_M1_1	1614	22660	7.1092	1367	22658	6.0212	1465	22671	6.462	143	22660	0.6311	1503	22671	6.6296
TA_SE_07_03_F1_HC0_M1_1	1646	22669	7.2501	1457	22666	6.4177	1543	22675	6.8049	127	22669	0.5602	1585	22675	6.9901
TA_SE_07_05_F1_HC0_M1_1	1639	22684	7.2193	1373	22687	6.0477	1490	22690	6.5668	177	22684	0.7803	1523	22690	6.7122
TA_SE_07_07_F1_HC0_M1_1	1629	22686	7.1753	1352	22687	5.9552	1470	22690	6.4786	177	22686	0.7802	1506	22690	6.6373
TA_SE_07_09_F1_HC0_M1_1	1641	22688	7.2281	1408	22688	6.2018	1495	22692	6.5882	166	22688	0.7317	1527	22692	6.7292
TA_SE_07_12_F1_HC0_M1_1	1652	22688	7.2766	1434	22689	6.3163	1533	22691	6.756	158	22688	0.6964	1568	22691	6.9102
TA_SE_08_01_F1_HC0_M1_1	1797	22700	7.9153	1580	22700	6.9594	1700	22701	7.4887	176	22700	0.7753	1726	22701	7.6032
TA_SE_08_03_F1_HC0_M1_1	1801	22702	7.9329	1601	22703	7.0519	1721	22703	7.5805	173	22702	0.762	1748	22703	7.6994
TA_SE_08_06_F1_HC0_M1_1	1794	22700	7.902	1472	22700	6.4837	1569	22700	6.9119	237	22700	1.0441	1597	22700	7.0352
TA_SE_08_08_F1_HC0_M1_1	1590	22641	7.0035	1235	22647	5.4398	1414	22690	6.2318	191	22641	0.8436	1442	22690	6.3552
TA_SE_08_11_F1_HC0_M1_1	1773	22695	7.8095	1474	22695	6.4925	1587	22695	6.9927	204	22695	0.8989	1616	22695	7.1205
TA_SE_08_12_F1_HC0_M1_1	1756	22698	7.7347	1582	22698	6.9682	1732	22698	7.6306	139	22698	0.6124	1766	22698	7.7804
TA_SE_09_02_F1_HC0_M1_1	1864	22675	8.2104	1557	22675	6.8581	1645	22676	7.2544	241	22675	1.0628	1685	22676	7.4308
TA_SE_09_04_F1_HC0_M1_1	1507	22667	6.6379	1285	22665	5.66	1369	22679	6.0364	127	22667	0.5603	1403	22679	6.1863
TA_SE_09_06_F1_HC0_M1_1	1687	22695	7.4307	1508	22694	6.6423	1648	22696	7.2612	134	22695	0.5904	1656	22696	7.2964
TA_SE_09_09_F1_HC0_M1_1	1611	22691	7.096	1367	22691	6.0212	1511	22695	6.6579	148	22691	0.6522	1528	22695	6.7328
TA_SE_09_12_F1_HC0_M1_1	1725	22695	7.5981	1498	22694	6.5982	1619	22696	7.1334	176	22695	0.7755	1650	22696	7.27
TA_SE_10_03_F1_HC0_M1_1	1659	22677	7.3074	1507	22677	6.6379	1568	22680	6.9136	119	22677	0.5248	1615	22680	7.1208
TA_SE_10_04_F1_HC0_M1_1	1582	22614	6.9682	1131	22621	4.9817	1349	22666	5.9516	252	22614	1.1144	1388	22666	6.1237
TA_SE_10_06_F1_HC0_M1_1	1668	22680	7.347	1389	22680	6.1181	1482	22681	6.5341	203	22680	0.8951	1506	22681	6.6399
TA_SE_10_09_F1_HC0_M1_1	1734	22677	7.6378	1503	22677	6.6203	1587	22679	6.9977	171	22677	0.7541	1612	22679	7.1079
TA_SE_10_10_F1_HC0_M1_1	1655	22673	7.2898	1259	22671	5.5455	1408	22680	6.2081	234	22673	1.0321	1449	22680	6.3889
TA_SE_10_12_F1_HC0_M1_1	1549	22571	6.8229	1110	22571	4.8892	1331	22661	5.8735	259	22571	1.1475	1366	22661	6.028
TA_SE_11_02_F1_HC0_M1_1	1699	22702	7.4836	1490	22702	6.563	1583	22702	6.973	160	22702	0.7048	1620	22702	7.1359
TA_SE_11_04_F1_HC0_M1_1	1677	22699	7.3867	1496	22699	6.5894	1584	22700	6.978	130	22699	0.5727	1623	22700	7.1498
TA_SE_11_07_F1_HC0_M1_1	1601	22666	7.0519	1218	22667	5.3649	1381	22694	6.0853	226	22666	0.9971	1416	22694	6.2395
TA_SE_11_08_F1_HC0_M1_1	1772	22681	7.8051	1598	22681	7.0387	1694	22681	7.4688	154	22681	0.679	1738	22681	7.6628
TA_SE_11_10_F1_HC0_M1_1	1754	22681	7.7259	1494	22680	6.5806	1603	22685	7.0663	192	22681	0.8465	1639	22685	7.225
TA_SE_11_12_F1_HC0_M1_1	1716	22675	7.5585	1433	22676	6.3119	1519	22682	6.6969	207	22675	0.9129	1558	22682	6.8689
TA_SE_12_01_F1_HC0_M1_1	1644	22678	7.2413	1440	22678	6.3428	1573	22680	6.9356	139	22678	0.6129	1605	22680	7.0767
TA_SE_12_04_F1_HC0_M1_1	1675	22685	7.3779	1455	22685	6.4088	1547	22685	6.8195	163	22685	0.7185	1579	22685	6.9605
TA_SE_12_05_F1_HC0_M1_1	1676	22699	7.3823	1493	22700	6.5762	1542	22700	6.793	147	22699	0.6476	1581	22700	6.9648
TA_SE_12_06_F1_HC0_M1_1	1539	22673	6.7788	1356	22673	5.9728	1432	22677	6.3148	126	22673	0.5557	1453	22677	6.4074
TA_SE_12_09_F1_HC0_M1_1	1640	22687	7.2237	1453	22687	6.4	1523	22690	6.7122	143	22687	0.6303	1550	22690	6.8312
TA_SE_13_02_F1_HC0_M1_1	1621	22678	7.14	1404	22678	6.1842	1486	22679	6.5523	160	22678	0.7055	1516	22679	6.6846
TA_SE_13_04_F1_HC0_M1_1	1754	22696	7.7259	1465	22697	6.4529	1569	22697	6.9128	207	22696	0.9121	1600	22697	7.0494
TA_SE_13_06_F1_HC0_M1_1	1644	22689	7.2413	1443	22687	6.356	1514	22692	6.672	140	22689	0.617	1555	22692	6.8526
TA_SE_13_07_F1_HC0_M1_1	1706	22698	7.5144	1481	22698	6.5234	1546	22698	6.8112	176	22698	0.7754	1583	22698	6.9742
TA_SE_13_08_F1_HC0_M1_1	1589	22680	6.9991	1347	22678	5.9331	1441	22682	6.3531	154	22680	0.679	1471	22682	6.4853
TA_SE_13_11_F1_HC0_M1_1	1701	22692	7.4924	1515	22694	6.6731	1608	22695	7.0853	139	22692	0.6126	1634	22695	7.1998
TA_SE_14_01_F1_HC0_M1_1	1613	22694	7.1048	1460	22694	6.4309	1563	22695	6.887	107	22694	0.4715	1584	22695	6.9795
TA_SE_14_03_F1_HC0_M1_1	1593	22693	7.0167	1404	22694	6.1842	1508	22694	6.6449	117	22693	0.5156	1531	22694	6.7463
TA_SE_14_05_F1_HC0_M1_1	1636	22694	7.2061	1497	22694	6.5938	1651	22695	7.2747	94	22694	0.4142	1667	22695	7.3452
TA_SE_14_07_F1_HC0_M1_1	1614	22694	7.1092	1430	22694	6.2987	1525	22694	6.7198	121	22694	0.5332	1543	22694	6.7992
TA_SE_14_09_F1_HC0_M1_1	1648	22686	7.259	1391	22684	6.1269	1461	22691	6.4387	189	22686	0.8331	1502	22691	6.6194
TA_SE_14_12_F1_HC0_M1_1	1716	22677	7.5585	1412	22677	6.2194	1470	22682	6.4809	237	22677	1.0451	1523	22682	6.7146
TA_SE_15_02_F1_HC0_M1_1	1654	22697	7.2854	1409	22697	6.2062	1489	22699	6.5598	182	22697	0.8019	1511	22699	6.6567
TA_SE_15_05_F1_HC0_M1_1	1761	22685	7.7567	1392	22686	6.1313	1479	22689	6.5186	257	22685	1.1329	1524	22689	6.7169
TA_SE_15_06_F1_HC0_M1_1	1632	22694	7.1885	1455	22695	6.4088	1545	22695	6.8077	130	22694	0.5728	1568	22695	6.909
TA_SE_15_09_F1_HC0_M1_1	1693	22687	7.4572	1409	22687	6.2062	1511	22693	6.6584	194	22687	0.8551	1538	22693	6.7774
TA_SE_15_10_F1_HC0_M1_1	1679	22698	7.3955	1381	22698	6.0829	1488	22698	6.5556	200	22698	0.8811	1510	22698	6.6526
TA_SE_15_11_F1_HC0_M1_1	1688	22693	7.4351	1375	22694	6.0565	1453	22694	6.4026	220	22693	0.9695	1489	22694	6.5612
Average	1701	22689	7.4903	1465	22688	6.453	1659	22693	7.3087	174	22689	0.7668	1692	22693	7.4561
Min	1507	22571	6.6379	1110	22571	4.8892	1331	22661	5.8735	89	22571	0.3921	1366	22661	6.028
Max	1982	22703	8.7301	1894	22703	8.3425	3270	22703	14.4256	286	22703	1.2599	3356	22703	14.805
