# Supplementary material for: Genetic and environmental drivers of large-scale epigenetic variation in Thlaspi arvense
Source: PLoS Genet. 2022 Oct 12;18(10):e1010452. doi: 10.1371/journal.pgen.1010452 (PMC9591053; doi:10.1371/journal.pgen.1010452)
Supplement: S5 Table — T. arvense genes and the respective A. thaliana orthologues with known roles in methylation. We used this list for the enrichment of a priori candidate variants performed upon GWA. (CSV) [file pgen.1010452.s009.csv]

Ta_geneID	Scaffold	Start	End	At_Ortho1_AGI	At_Ortho1_Protein	At_Ortho1_name	At_Ortho2_AGI	At_Ortho2_Protein	At_Ortho2_name	At_Ortho3_AGI	At_Ortho3_Protein	At_Ortho3_name
Tarvense_10859	Scaffold_1	3425519	3428692	AT1G28060	RNA-DIRECTED DNA METHYLATION 16	RDM16
Tarvense_11191	Scaffold_1	5625502	5629996	AT1G31280	ARGONAUTE 2	AGO2	AT1G31290	ARGONAUTE 3	AGO3
Tarvense_23593	Scaffold_1	53648882	53654307	AT1G48410	ARGONAUTE 1	AGO1
Tarvense_23487	Scaffold_1	54808338	54812340	AT1G49540	ELONGATOR PROTEIN 2	ATELP2
Tarvense_23014	Scaffold_1	58007340	58009940	AT1G20870	INCREASED DNA METHYLATION 3	IDM3
Tarvense_22846	Scaffold_1	58664918	58671444	AT1G19100	MICRORCHIDIA 6	MORC6
Tarvense_22740	Scaffold_1	59105185	59107171	AT1G73100	SU(VAR)3-9 HOMOLOG 3	SUVH3	AT1G17770	SU(VAR)3-9 HOMOLOG 7	SUVH7
Tarvense_22564	Scaffold_1	59741664	59745341	AT1G15910	INVOLVED IN DE NOVO 2 (IDN2) - LIKE 1	IDNL1	AT4G00380	INVOLVED IN DE NOVO 2 (IDN2) - LIKE 2	INDL2
Tarvense_22500	Scaffold_1	59957521	59959189	AT1G15215	SAWADEE HOMEODOMAIN HOMOLOGUE 1	SHH1
Tarvense_22461	Scaffold_1	60096342	60099856	AT1G14790	RNA-DEPENDENT RNA POLYMERASE 1	RDR1
Tarvense_22155	Scaffold_1	61329286	61331005	AT1G11780	AT1G11780	AT1G11780
Tarvense_21885	Scaffold_1	62393405	62395951	AT1G09320	AGENET DOMAIN (AGD)-CONTAINING P1	ADCP1
Tarvense_21768	Scaffold_1	62863563	62871157	AT1G08130	DNA LIGASE 1	LIG1
Tarvense_21760	Scaffold_1	62903605	62918230	AT1G08060	MOM1	MOM1
Tarvense_21555	Scaffold_1	63623905	63630277	AT1G05910	BROMODOMAIN AND ATPASE DOMAIN-CONTAINING PROTEIN 1	BRAT1
Tarvense_21511	Scaffold_1	63822715	63826102	AT1G05460	SDE3	SDE3
Tarvense_21368	Scaffold_1	64379507	64383344	AT1G04050	SUVR1	SUVR1
Tarvense_21196	Scaffold_1	65015697	65023358	AT1G01040	ABNORMAL SUSPENSOR 1	ASU1;SUS1;dicer-like 1
Tarvense_15044	Scaffold_2	395896	399799	AT5G66750	DECREASED DNA METHYLATION 1	DDM1
Tarvense_14877	Scaffold_2	1193882	1202257	AT1G69770	CHROMOMETHYLASE 3	CMT3
Tarvense_14719	Scaffold_2	1893884	1901878	AT5G63110	HISTONE DEACETYLASE 6	HDA6
Tarvense_14478	Scaffold_2	3018856	3021432	AT5G23570	XS zinc finger domain-containing protein-related	ATSGS3;SGS3
Tarvense_14343	Scaffold_2	3758236	3763171	AT5G25480	DNA METHYLTRANSFERASE 2	DNMT2
Tarvense_14151	Scaffold_2	4656978	4663302	AT5G49160	METHYLTRANSFERASE 1	MET1/DMT1
Tarvense_12966	Scaffold_2	13172708	13177131	AT5G43990	SET DOMAIN PROTEIN 18	SUVR2
Tarvense_12926	Scaffold_2	14001181	14006277	AT5G43810	ARGONAUTE 10	AGO10
Tarvense_12877	Scaffold_2	17165707	17170415	AT1G54440	RRP6-LIKE 1	RRP6L1
Tarvense_12744	Scaffold_2	34343085	34344927	AT1G54850	AT1G54850	AT1G54850
Tarvense_12741	Scaffold_2	34369334	34370449	AT1G54840	INCREASED DNA METHYLATION 2	IDM2
Tarvense_12335	Scaffold_2	64211414	64214943	AT1G57820	VARIANT IN METHYLATION 1	VIM1	AT1G66050	VARIANT IN METHYLATION 2	VIM2	AT5G39550	VARIANT IN METHYLATION 3	VIM3
Tarvense_12332	Scaffold_2	64253075	64254222	AT1G57820	VARIANT IN METHYLATION 1	VIM1	AT1G66050	VARIANT IN METHYLATION 2	VIM2	AT5G39550	VARIANT IN METHYLATION 3	VIM3
Tarvense_11875	Scaffold_2	68774249	68776799	AT1G62830	LYSINE-SPECIFIC HISTONE DEMETHYLASE 1	LDL1
Tarvense_11856	Scaffold_2	68872869	68880486	AT1G63020	NUCLEAR RNA POLYMERASE D1	NRPD1
Tarvense_11831	Scaffold_2	69051819	69053180	AT5G04560	DEMETER	DME
Tarvense_11767	Scaffold_2	69403931	69407337	AT5G15380	DOMAINS REARRANGED METHYLASE 1	DRM1
Tarvense_24258	Scaffold_3	4732389	4735615	AT2G16390	DEFECTIVE IN RNA-DIRECTED DNA METHYLATION 1	DRD1
Tarvense_07787	Scaffold_3	44425903	44426983	AT1G09320	AGENET DOMAIN (AGD)-CONTAINING P1	ADCP1
Tarvense_08032	Scaffold_3	48093644	48094368	AT3G22680	RNA-DIRECTED DNA METHYLATION 1	RDM1
Tarvense_08178	Scaffold_3	49282027	49283994	AT2G22260	�HOMOLOG OF E. COLI ALKB	ALKBH2
Tarvense_08410	Scaffold_3	50672982	50680207	AT3G18730	BRU1	BRU1
Tarvense_08442	Scaffold_3	50852366	50857585	AT3G23780	NUCLEAR RNA POLYMERASE D2	NRPD2/NRPE2*
Tarvense_08461	Scaffold_3	50953579	50962196	AT3G23780	NUCLEAR RNA POLYMERASE D2	NRPD2/NRPE2*
Tarvense_08517	Scaffold_3	51301457	51305894	AT3G17310	Domains Rearranged Methyltransferase3	DRM3
Tarvense_08875	Scaffold_3	52096773	52099532	AT3G15390	SDE5	SDE5
Tarvense_08896	Scaffold_3	52215398	52222711	AT3G15120	BRP1	BRP1
Tarvense_08908	Scaffold_3	52273935	52279800	AT3G14980	INCREASED DNA METHYLATION 1	IDM1
Tarvense_08916	Scaffold_3	52310788	52315375	AT3G14890	ZINC 4	ZINC 4
Tarvense_08986	Scaffold_3	52658331	52660021	AT3G14140	AT3G14140	AT3G14140	AT3G14160	AT3G14160	AT3G14160
Tarvense_08989	Scaffold_3	52663422	52664677	AT1G11780	AT1G11780	AT1G11780
Tarvense_09031	Scaffold_3	52903668	52906636	AT3G13682	LYSINE-SPECIFIC HISTONE DEMETHYLASE 2	LDL2
Tarvense_09157	Scaffold_3	53471723	53473469	AT3G12290	METHYLENETETRAHYDROFOLATE DEHYDROGENASE	MTHFD1
Tarvense_09313	Scaffold_3	54194919	54198975	AT3G10390	FLD	FLD
Tarvense_09517	Scaffold_3	55027488	55033297	AT3G07610	INCREASE IN BONSAI METHYLATION 1	IBM1
Tarvense_09651	Scaffold_3	55616816	55624648	AT3G06290	SAC3 HOMOLOG B	SAC3B
Tarvense_09898	Scaffold_3	56686265	56688608	AT3G03750	SUVR3	SUVR3
Tarvense_09934	Scaffold_3	56855978	56863909	AT3G03300	DICER-LIKE 2	DCL2
Tarvense_20652	Scaffold_4	1951002	1964049	AT2G43410	FPA	FPA
Tarvense_20348	Scaffold_4	3415833	3425179	AT2G40030	NUCLEAR RNA POLYMERASE E1	NRPE1/NRPD1B
Tarvense_20006	Scaffold_4	5224860	5233915	AT2G36490	REPRESSOR OF SILENCING1	ROS1
Tarvense_19878	Scaffold_4	5939318	5942363	AT2G22740	SET DOMAIN PROTEIN 23; SU(VAR)3-9 HOMOLOG 6	SUVH6
Tarvense_19735	Scaffold_4	6673562	6675781	AT2G33610	CHROMATIN REMODELING COMPLEX SUBUNIT B	FCA
Tarvense_19670	Scaffold_4	6971429	6977027	AT2G32940	ARGONAUTE 6	AGO6
Tarvense_19032	Scaffold_4	13548708	13554024	AT2G27880	ARGONAUTE 5	AGO5
Tarvense_08678	Scaffold_4	47929730	47935296	AT2G27040	ARGONAUTE 4	AGO4
Tarvense_24951	Scaffold_4	63006372	63008583	AT2G24490	REPLICON PROTEIN A2	RPA2
Tarvense_24839	Scaffold_4	64493627	64500432	AT2G23740	SUVR5	SUVR5
Tarvense_24743	Scaffold_4	65328657	65335015	AT5G49160	METHYLTRANSFERASE 1	MET1/DMT1
Tarvense_24721	Scaffold_4	65526327	65529039	AT2G22740	SET DOMAIN PROTEIN 23; SU(VAR)3-9 HOMOLOG 6	SUVH6
Tarvense_24718	Scaffold_4	65547761	65548502	AT2G22740	SET DOMAIN PROTEIN 23; SU(VAR)3-9 HOMOLOG 6	SUVH6
Tarvense_24715	Scaffold_4	65575441	65577033	AT2G22740	SET DOMAIN PROTEIN 23; SU(VAR)3-9 HOMOLOG 6	SUVH6
Tarvense_24714	Scaffold_4	65584366	65585296	AT2G22740	SET DOMAIN PROTEIN 23; SU(VAR)3-9 HOMOLOG 6	SUVH6
Tarvense_24710	Scaffold_4	65651170	65651935	AT2G22740	SET DOMAIN PROTEIN 23; SU(VAR)3-9 HOMOLOG 6	SUVH6
Tarvense_24709	Scaffold_4	65652259	65653276	AT2G22740	SET DOMAIN PROTEIN 23; SU(VAR)3-9 HOMOLOG 6	SUVH6
Tarvense_24706	Scaffold_4	65677432	65679985	AT2G22740	SET DOMAIN PROTEIN 23; SU(VAR)3-9 HOMOLOG 6	SUVH6
Tarvense_24703	Scaffold_4	65700392	65702432	AT2G22740	SET DOMAIN PROTEIN 23; SU(VAR)3-9 HOMOLOG 6	SUVH6
Tarvense_24698	Scaffold_4	65760425	65764214	AT2G22740	SET DOMAIN PROTEIN 23; SU(VAR)3-9 HOMOLOG 6	SUVH6
Tarvense_24697	Scaffold_4	65777708	65778303	AT2G22740	SET DOMAIN PROTEIN 23; SU(VAR)3-9 HOMOLOG 6	SUVH6
Tarvense_24695	Scaffold_4	65824292	65825556	AT2G22740	SET DOMAIN PROTEIN 23; SU(VAR)3-9 HOMOLOG 6	SUVH6
Tarvense_24691	Scaffold_4	65849937	65850926	AT2G22740	SET DOMAIN PROTEIN 23; SU(VAR)3-9 HOMOLOG 6	SUVH6
Tarvense_24689	Scaffold_4	65885143	65885500	AT2G22740	SET DOMAIN PROTEIN 23; SU(VAR)3-9 HOMOLOG 6	SUVH6
Tarvense_24686	Scaffold_4	65919276	65921057	AT2G22740	SET DOMAIN PROTEIN 23; SU(VAR)3-9 HOMOLOG 6	SUVH6
Tarvense_24685	Scaffold_4	65927741	65929311	AT2G22740	SET DOMAIN PROTEIN 23; SU(VAR)3-9 HOMOLOG 6	SUVH6
Tarvense_24682	Scaffold_4	65967467	65972335	AT2G22740	SET DOMAIN PROTEIN 23; SU(VAR)3-9 HOMOLOG 6	SUVH6
Tarvense_24679	Scaffold_4	66008694	66011373	AT2G22740	SET DOMAIN PROTEIN 23; SU(VAR)3-9 HOMOLOG 6	SUVH6						VIM3
Tarvense_24658	Scaffold_4	66127452	66131261	AT1G57820	VARIANT IN METHYLATION 1	VIM1	AT1G66050	VARIANT IN METHYLATION 2	VIM2	AT5G39550	VARIANT IN METHYLATION 3
Tarvense_03007	Scaffold_5	171027	172936	AT4G00416	METHYL-CPG-BINDING DOMAIN 3	MBD3
Tarvense_02726	Scaffold_5	1431711	1437371	AT2G43410	FPA	FPA
Tarvense_02546	Scaffold_5	2305247	2306838	AT3G57080	NUCLEAR RNA POLYMERASE E5	NRPE5
Tarvense_02323	Scaffold_5	3407050	3408370	AT3G54560	HISTONE H2A	H2A.Z
Tarvense_01891	Scaffold_5	5648498	5657072	AT3G49600	UBIQUITIN-SPECIFIC PROTEASE 26	UBP26
Tarvense_01886	Scaffold_5	5681545	5689774	AT3G49500	RNA-DEPENDENT RNA POLYMERASE 6	RDR6
Tarvense_01842	Scaffold_5	6114790	6119621	AT3G49250	DEFECTIVE IN MERISTEM SILENCING 3	DMS3/IDN1
Tarvense_01790	Scaffold_5	6499430	6502238	AT3G48670	INVOLVED IN DE NOVO 2	IDN2
Tarvense_01361	Scaffold_5	16650435	16653355	AT1G17770	SU(VAR)3-9 HOMOLOG 7	SUVH7	AT1G73100	SU(VAR)3-9 HOMOLOG 3	SUVH3
Tarvense_01297	Scaffold_5	24544824	24553542	AT3G43920	DICER-LIKE 3	DCL3
Tarvense_04560	Scaffold_5	38064289	38068269	AT1G65470	FASCIATA 1	FAS1
Tarvense_04074	Scaffold_5	50201017	50204866	AT1G69440	ARGONAUTE7	AGO7
Tarvense_04064	Scaffold_5	50251504	50256974	AT5G15380	DOMAINS REARRANGED METHYLASE 1	DRM1
Tarvense_03435	Scaffold_5	53395224	53395875	AT1G76440	AT1G76440	AT1G76440
Tarvense_03388	Scaffold_5	53670307	53670547	AT1G77000	ATSKP2	ATSKP2;2;SKP2B
Tarvense_03387	Scaffold_5	53670604	53671896	AT1G77000	ATSKP2	ATSKP2;2;SKP2B
Tarvense_03368	Scaffold_5	53758595	53767605	AT1G77300	SET DOMAIN GROUP 8	SDG8
Tarvense_00283	Scaffold_6	1471171	1474387	AT3G48670	INVOLVED IN DE NOVO 2	IDN2
Tarvense_00412	Scaffold_6	1987723	1989539	AT5G58230	MULTICOPY SUPRESSOR OF IRA1	MSI1
Tarvense_00422	Scaffold_6	2025762	2028227	AT5G58130	REPRESSOR OF SILENCING 3	ROS3
Tarvense_01120	Scaffold_6	6448199	6452704	AT5G21150	ARGONAUTE 9	AGO9
Tarvense_04982	Scaffold_6	56646478	56650706	AT4G11130	RNA-DEPENDENT RNA POLYMERASE 2	RDR2
Tarvense_05655	Scaffold_6	62526977	62533319	AT5G21150	ARGONAUTE 9	AGO9
Tarvense_05665	Scaffold_6	62580409	62584888	AT5G21150	ARGONAUTE 9	AGO9
Tarvense_05713	Scaffold_6	62809199	62813347	AT5G20420	CHROMATIN REMODELING 42	CHR42
Tarvense_05722	Scaffold_6	62841463	62852031	AT5G20320	DICER-LIKE 4	DCL4
Tarvense_06194	Scaffold_6	65026701	65030374	AT5G14620	DOMAINS REARRANGED METHYLTRANSFERASE 2	DRM2
Tarvense_06252	Scaffold_6	65247516	65251439	AT5G13960	SET DOMAIN PROTEIN 33; SU(VAR)3-9 HOMOLOG 4	SUVH4
Tarvense_06434	Scaffold_6	66070127	66075490	AT5G11470	�INCREASE IN BONSAI METHYLATION 2	IBM2
Tarvense_06598	Scaffold_6	66785973	66788340	AT5G09790	ARABIDOPSIS TRITHORAX-RELATED PROTEIN 5	ATXR5
Tarvense_06725	Scaffold_6	67328389	67331623	AT5G04290	SPT5-LIKE	SPT5L/KTF1
Tarvense_06950	Scaffold_6	68350450	68355573	AT3G10010	DEMETER-LIKE 2	DML2
Tarvense_06979	Scaffold_6	68460282	68462845	AT5G04940	SU(VAR)3-9 HOMOLOG 1	SUVH1
Tarvense_06980	Scaffold_6	68463545	68465767	AT5G04940	SU(VAR)3-9 HOMOLOG 1	SUVH1
Tarvense_07010	Scaffold_6	68611660	68617349	AT5G04560	DEMETER	DME
Tarvense_07028	Scaffold_6	68733703	68740390	AT5G04290	SPT5-LIKE	SPT5L/KTF1
Tarvense_15626	Scaffold_7	1520063	1527862	AT4G36290	MICRORCHIDIA 1	MORC1
Tarvense_15646	Scaffold_7	1640105	1643244	AT4G36050	APE2	APE2
Tarvense_15672	Scaffold_7	1724783	1731742	AT4G35800	NUCLEAR RNA POLYMERASE B1	NRPB1
Tarvense_15853	Scaffold_7	2431604	2437314	AT4G34060	DEMETER-LIKE 2	DML3
Tarvense_16121	Scaffold_7	3566505	3567530	AT4G31270	HARBINGER TRANSPOSON-DERIVED PROTEIN 2	HDP2
Tarvense_16304	Scaffold_7	4364123	4367547	AT2G19520	MULTICOPY SUPPRESSOR OF IRA1 4	FVE
Tarvense_16575	Scaffold_7	5428016	5438226	AT1G72270	HARBINGER TRANSPOSON-DERIVED PROTEIN 1	HDP1
Tarvense_17197	Scaffold_7	8601121	8605967	AT4G20910	HUA ENHANCER 1	HEN1
Tarvense_17223	Scaffold_7	8716478	8721192	AT4G20400	JUMONJI 14	JMJ14
Tarvense_17363	Scaffold_7	9483381	9490615	AT4G19020	CHROMOMETHYLASE 2	CMT2
Tarvense_17368	Scaffold_7	9513610	9520515	AT3G03300	DICER-LIKE 2	DCL2
Tarvense_17381	Scaffold_7	9578999	9584771	AT1G08130	DNA LIGASE 1	LIG1
Tarvense_17590	Scaffold_7	10855463	10860876	AT3G42670	CLASSY 1	CLSY1
Tarvense_17692	Scaffold_7	11508280	11509617	AT4G16265	NUCLEAR RNA POLYMERASE E9B	NRPE9B
Tarvense_17872	Scaffold_7	13317634	13328583	AT4G15180	SET DOMAIN PROTEIN 2	SDG2
Tarvense_25509	Scaffold_7	45602518	45604465	AT4G13460	SET DOMAIN-CONTAINING PROTEIN 3; SU(VAR)3-9 HOMOLOG 9	SUVH9
Tarvense_25983	Scaffold_371	61462	77107	AT4G15180	SET DOMAIN PROTEIN 2	SDG2
