# Supplementary material for: Genetic and environmental drivers of large-scale epigenetic variation in Thlaspi arvense
Source: PLoS Genet. 2022 Oct 12;18(10):e1010452. doi: 10.1371/journal.pgen.1010452 (PMC9591053; doi:10.1371/journal.pgen.1010452)
Supplement: S6 Table — List of all genes located within 15kb from variants significant to -log(p) > 5, including methylation phenotypes where the association was found, a priori candidate status and relevant functional putative roles. Genes with predicted function possibly affecting methylation are highlighted in bold. (XLSX) [file pgen.1010452.s010.xlsx]

## Sheet: Collapsed_5sig_15kbGenes_allphe
gene ID	Scaffold	Start	End	Description	N° pheno	Phenotypes	Description	Relevant Function	A-priori candidate
Tarvense_10576	Scaffold_1	2129608	2162695	Similar to At1g27050: Uncharacterized protein At1g27050 (A. thaliana OX%3D3702)	3	mCG_CDS_INT,mCG_genes_logres,mCHH_genes_INT	Similar to At1g27050: Uncharacterized protein At1g27050 (A. thaliana OX%3D3702)	DNA binding TF activity	no
Tarvense_10577	Scaffold_1	2133113	2164566	Similar to ATHB-54: Homeobox-leucine zipper protein ATHB-54 (A. thaliana OX%3D3702)	3	mCG_CDS_INT,mCG_genes_logres,mCHH_genes_INT	Similar to ATHB-54(AT1G27045): Homeobox-leucine zipper protein ATHB-54 (A. thaliana OX%3D3702)	DNA binding TF activity	no
Tarvense_10578	Scaffold_1	2143986	2177007	Similar to NPF4.5: Protein NRT1/ PTR FAMILY 4.5 (A. thaliana OX%3D3702)	3	mCG_CDS_INT,mCG_genes_logres,mCHH_genes_INT	Similar to NPF4.5: Protein NRT1/ PTR FAMILY 4.5 (A. thaliana OX%3D3702)	ABA transport	no
Tarvense_10579	Scaffold_1	2150178	2182735	Similar to WAKL9: Wall-associated receptor kinase-like 9 (A. thaliana OX%3D3702)	3	mCG_CDS_INT,mCG_genes_logres,mCHH_genes_INT	Similar to WAKL9: Wall-associated receptor kinase-like 9 (A. thaliana OX%3D3702)		no
Tarvense_10580	Scaffold_1	2158507	2189590	Protein of unknown function	3	mCG_CDS_INT,mCG_genes_logres,mCHH_genes_INT	Protein of unknown function		no
Tarvense_11090	Scaffold_1	4751205	4788915	Protein of unknown function	9	mCHG_genes_more5met,mCHG_global_logres,mCHG_interg_logres,mCHG_prom_logres,mCHG_TEs_GWAS,mCHH_genes_more5met,mCHH_global_logres,mCHH_interg_logres,mCHH_TEs_GWAS	Protein of unknown function		no
Tarvense_11091	Scaffold_1	4759138	4790145	Protein of unknown function	9	mCHG_genes_more5met,mCHG_global_logres,mCHG_interg_logres,mCHG_prom_logres,mCHG_TEs_GWAS,mCHH_genes_more5met,mCHH_global_logres,mCHH_interg_logres,mCHH_TEs_GWAS	Protein of unknown function		no
Tarvense_11092	Scaffold_1	4759630	4792138	Similar to YL1: Protein YELLOW LEAF 1%2C choloroplastic (Oryza sativa subsp. japonica OX%3D39947)	9	mCHG_genes_more5met,mCHG_global_logres,mCHG_interg_logres,mCHG_prom_logres,mCHG_TEs_GWAS,mCHH_genes_more5met,mCHH_global_logres,mCHH_interg_logres,mCHH_TEs_GWAS	Similar to YL1: Protein YELLOW LEAF 1%2C choloroplastic (Oryza sativa subsp. japonica OX%3D39947)		no
Tarvense_11093	Scaffold_1	4762659	4794767	Similar to DRT111: DNA-damage-repair/toleration protein DRT111%2C chloroplastic (A. thaliana OX%3D3702)	9	mCHG_genes_more5met,mCHG_global_logres,mCHG_interg_logres,mCHG_prom_logres,mCHG_TEs_GWAS,mCHH_genes_more5met,mCHH_global_logres,mCHH_interg_logres,mCHH_TEs_GWAS	Similar to DRT111: DNA-damage-repair/toleration protein DRT111%2C chloroplastic (A. thaliana OX%3D3702)	DNA repair	no
Tarvense_11094	Scaffold_1	4769987	4805259	Similar to ATHB-9: Homeobox-leucine zipper protein ATHB-9 (A. thaliana OX%3D3702)	9	mCHG_genes_more5met,mCHG_global_logres,mCHG_interg_logres,mCHG_prom_logres,mCHG_TEs_GWAS,mCHH_genes_more5met,mCHH_global_logres,mCHH_interg_logres,mCHH_TEs_GWAS	Similar to ATHB-9 (AT1G30490): Homeobox-leucine zipper protein ATHB-9 (A. thaliana OX%3D3702)	DNA binding TF activity, development	no
Tarvense_11095	Scaffold_1	4779145	4811247	Similar to NFYA7: Nuclear transcription factor Y subunit A-7 (A. thaliana OX%3D3702)	9	mCHG_genes_more5met,mCHG_global_logres,mCHG_interg_logres,mCHG_prom_logres,mCHG_TEs_GWAS,mCHH_genes_more5met,mCHH_global_logres,mCHH_interg_logres,mCHH_TEs_GWAS	Similar to NFYA7: Nuclear transcription factor Y subunit A-7 (A. thaliana OX%3D3702)	regulation of transcription by RNA polymerase II	no
Tarvense_11096	Scaffold_1	4782086	4814402	Similar to RFNR2: Ferredoxin--NADP reductase%2C root isozyme 2%2C chloroplastic (A. thaliana OX%3D3702)	9	mCHG_genes_more5met,mCHG_global_logres,mCHG_interg_logres,mCHG_prom_logres,mCHG_TEs_GWAS,mCHH_genes_more5met,mCHH_global_logres,mCHH_interg_logres,mCHH_TEs_GWAS	Similar to RFNR2: Ferredoxin--NADP reductase%2C root isozyme 2%2C chloroplastic (A. thaliana OX%3D3702)		no
Tarvense_11135	Scaffold_1	5057475	5089553	Similar to At1g30760: Berberine bridge enzyme-like 13 (A. thaliana OX%3D3702)	1	mCG_prom_logres	Similar to At1g30760: Berberine bridge enzyme-like 13 (A. thaliana OX%3D3702)		no
Tarvense_11136	Scaffold_1	5067304	5097526	Similar to At1g32660: Putative F-box protein At1g32660 (A. thaliana OX%3D3702)	1	mCG_prom_logres	Similar to At1g32660: Putative F-box protein At1g32660 (A. thaliana OX%3D3702)		no
Tarvense_11137	Scaffold_1	5071496	5102699	Similar to At1g32660: Putative F-box protein At1g32660 (A. thaliana OX%3D3702)	1	mCG_prom_logres	Similar to At1g32660: Putative F-box protein At1g32660 (A. thaliana OX%3D3702)		no
Tarvense_11138	Scaffold_1	5075352	5106537	Similar to At1g32660: Putative F-box protein At1g32660 (A. thaliana OX%3D3702)	1	mCG_prom_logres	Similar to At1g32660: Putative F-box protein At1g32660 (A. thaliana OX%3D3702)		no
Tarvense_11147	Scaffold_1	5157257	5188433	Similar to PUP4: Probable purine permease 4 (A. thaliana OX%3D3702)	1	mCG_prom_logres	Similar to PUP4: Probable purine permease 4 (A. thaliana OX%3D3702)		no
Tarvense_11148	Scaffold_1	5163027	5194274	Protein of unknown function	1	mCG_prom_logres	Protein of unknown function. Similar to AT1G30845. cell growth defect protein		no
Tarvense_11149	Scaffold_1	5164834	5199385	Protein of unknown function	1	mCG_prom_logres	Protein of unknown function. Similar to AT1G30850. Root Hair Specific 4		no
Tarvense_11313	Scaffold_1	6941980	6972235	Protein of unknown function	3	mCHH_genes_more5met,mCHH_global_logres,mCHH_TEs_GWAS	Protein of unknown function		no
Tarvense_11314	Scaffold_1	6942576	6973097	Similar to GDH3: Glycine cleavage system H protein 3%2C mitochondrial (A. thaliana OX%3D3702)	3	mCHH_genes_more5met,mCHH_global_logres,mCHH_TEs_GWAS	Similar to GDH3: Glycine cleavage system H protein 3%2C mitochondrial (A. thaliana OX%3D3702)		no
Tarvense_11315	Scaffold_1	6943872	6974706	Similar to IDH4: Putative isocitrate dehydrogenase [NAD] subunit-like 4 (A. thaliana OX%3D3702)	3	mCHH_genes_more5met,mCHH_global_logres,mCHH_TEs_GWAS	Similar to IDH4: Putative isocitrate dehydrogenase [NAD] subunit-like 4 (A. thaliana OX%3D3702)		no
Tarvense_11316	Scaffold_1	6944695	6981853	Similar to ESP3: Pre-mRNA-splicing factor ATP-dependent RNA helicase DEAH1 (A. thaliana OX%3D3702)	3	mCHH_genes_more5met,mCHH_global_logres,mCHH_TEs_GWAS	Similar to ESP3: Pre-mRNA-splicing factor ATP-dependent RNA helicase DEAH1 (A. thaliana OX%3D3702)	post-transcriptional gene silencing, RNA helicase	no
Tarvense_11491	Scaffold_1	10094188	10126151	Similar to IAN3: Immune-associated nucleotide-binding protein 3 (A. thaliana OX%3D3702)	1	mCG_TEs_GWAS	Similar to IAN3: Immune-associated nucleotide-binding protein 3 (A. thaliana OX%3D3702)		no
Tarvense_22996	Scaffold_1	58072553	58107572	Similar to ALATS: Alanine--tRNA ligase (A. thaliana OX%3D3702)	1	mCG_genes_more5met	Similar to ALATS: Alanine--tRNA ligase (A. thaliana OX%3D3702)		no
Tarvense_22995	Scaffold_1	58077754	58112044	Similar to GTE11: Transcription factor GTE11 (A. thaliana OX%3D3702)	1	mCG_genes_more5met	Similar to GTE11: Transcription factor GTE11 (A. thaliana OX%3D3702)	response to ABA	no
Tarvense_22994	Scaffold_1	58084824	58116389	Similar to PBL21: Probable serine/threonine-protein kinase PBL21 (A. thaliana OX%3D3702)	1	mCG_genes_more5met	Similar to PBL21: Probable serine/threonine-protein kinase PBL21 (A. thaliana OX%3D3702)		no
Tarvense_22993	Scaffold_1	58086161	58119937	Similar to NLP4: Protein NLP4 (A. thaliana OX%3D3702)	1	mCG_genes_more5met	Similar to NLP4: Protein NLP4 (A. thaliana OX%3D3702)		no
Tarvense_22992	Scaffold_1	58095301	58130868	Similar to CAT3: Catalase-3 (A. thaliana OX%3D3702)	1	mCG_genes_more5met	Similar to CAT3: Catalase-3 (A. thaliana OX%3D3702)		no
Tarvense_22991	Scaffold_1	58106000	58136776	Similar to GONST3: GDP-mannose transporter GONST3 (A. thaliana OX%3D3702)	1	mCG_genes_more5met	Similar to GONST3: GDP-mannose transporter GONST3 (A. thaliana OX%3D3702)		no
Tarvense_22990	Scaffold_1	58110549	58140894	Similar to GONST3: GDP-mannose transporter GONST3 (A. thaliana OX%3D3702)	1	mCG_genes_more5met	Similar to GONST3: GDP-mannose transporter GONST3 (A. thaliana OX%3D3702)		no
Tarvense_22989	Scaffold_1	58111466	58144512	Similar to CYCB2-3: Cyclin-B2-3 (A. thaliana OX%3D3702)	1	mCG_genes_more5met	Similar to CYCB2-3: Cyclin-B2-3 (A. thaliana OX%3D3702)		no
Tarvense_22494	Scaffold_1	59960985	59994555	Similar to BRO1: Vacuolar-sorting protein BRO1 (A. thaliana OX%3D3702)	2	mCHG_prom_logres,mCHH_prom_logres	Similar to BRO1: Vacuolar-sorting protein BRO1 (A. thaliana OX%3D3702)		no
Tarvense_22493	Scaffold_1	59964810	59996136	Similar to LAMT: Loganic acid O-methyltransferase (Catharanthus roseus OX%3D4058)	2	mCHG_prom_logres,mCHH_prom_logres	Similar to LAMT: Loganic acid O-methyltransferase (Catharanthus roseus OX%3D4058)		no
Tarvense_22492	Scaffold_1	59966844	59997483	Similar to QCR6-1: Cytochrome b-c1 complex subunit 6-1%2C mitochondrial (A. thaliana OX%3D3702)	3	mCG_prom_logres,mCHG_prom_logres,mCHH_prom_logres	Similar to QCR6-1: Cytochrome b-c1 complex subunit 6-1%2C mitochondrial (A. thaliana OX%3D3702)		no
Tarvense_22491	Scaffold_1	59969161	60001539	Similar to PSS1: CDP-diacylglycerol--serine O-phosphatidyltransferase 1 (A. thaliana OX%3D3702)	3	mCG_prom_logres,mCHG_prom_logres,mCHH_prom_logres	Similar to PSS1: CDP-diacylglycerol--serine O-phosphatidyltransferase 1 (A. thaliana OX%3D3702)		no
Tarvense_22490	Scaffold_1	59975937	60009177	Protein of unknown function	3	mCG_prom_logres,mCHG_prom_logres,mCHH_prom_logres	Protein of unknown function. Similar to AT1G36225: Transposable element gene -Mutator-like transposase	transposition	no
Tarvense_22489	Scaffold_1	59979372	60010176	Protein of unknown function	3	mCG_prom_logres,mCHG_prom_logres,mCHH_prom_logres	Protein of unknown function. Similar to AT1G36225: Transposable element gene -Mutator-like transposase	transposition	no
Tarvense_22488	Scaffold_1	59980267	60010621	Protein of unknown function	3	mCG_prom_logres,mCHG_prom_logres,mCHH_prom_logres	Protein of unknown function		no
Tarvense_22487	Scaffold_1	59982467	60012929	Similar to RHA2A: E3 ubiquitin-protein ligase RHA2A (A. thaliana OX%3D3702)	3	mCG_prom_logres,mCHG_prom_logres,mCHH_prom_logres	Similar to RHA2A: E3 ubiquitin-protein ligase RHA2A (A. thaliana OX%3D3702)	response to stress, ABA signalling	no
Tarvense_22486	Scaffold_1	59992361	60023889	Similar to LPP2: Lipid phosphate phosphatase 2 (A. thaliana OX%3D3702)	1	mCG_prom_logres	Similar to LPP2: Lipid phosphate phosphatase 2 (A. thaliana OX%3D3702)		no
Tarvense_22485	Scaffold_1	59994061	60028060	Protein of unknown function	1	mCG_prom_logres	Protein of unknown function. Similar to AT1G15060		no
Tarvense_21823	Scaffold_1	62640684	62671721	Similar to EMB2204: UPF0725 protein EMB2204 (A. thaliana OX%3D3702)	1	mCHH_prom_logres	Similar to EMB2204: UPF0725 protein EMB2204 (A. thaliana OX%3D3702)	embryo development	no
Tarvense_21822	Scaffold_1	62645636	62676698	Similar to PPCK1: Phosphoenolpyruvate carboxylase kinase 1 (A. thaliana OX%3D3702)	1	mCHH_prom_logres	Similar to PPCK1: Phosphoenolpyruvate carboxylase kinase 1 (A. thaliana OX%3D3702)		no
Tarvense_21820	Scaffold_1	62648204	62681201	Protein of unknown function	1	mCHH_prom_logres	Protein of unknown function. Similar to AT1G08640		no
Tarvense_21381	Scaffold_1	64301442	64336361	Protein of unknown function	1	mCG_prom_logres	Protein of unknown function. Similar to AT1G04200		no
Tarvense_21380	Scaffold_1	64307303	64339350	Similar to HOP2: Hsp70-Hsp90 organizing protein 2 (A. thaliana OX%3D3702)	1	mCG_prom_logres	Similar to HOP2: Hsp70-Hsp90 organizing protein 2 (A. thaliana OX%3D3702)		no
Tarvense_21379	Scaffold_1	64309856	64341653	Similar to YUC9: Probable indole-3-pyruvate monooxygenase YUCCA9 (A. thaliana OX%3D3702)	1	mCG_prom_logres	Similar to YUC9: Probable indole-3-pyruvate monooxygenase YUCCA9 (A. thaliana OX%3D3702)		no
Tarvense_21378	Scaffold_1	64316313	64355495	Similar to XI-B: Myosin-8 (A. thaliana OX%3D3702)	1	mCG_prom_logres	Similar to XI-B: Myosin-8 (A. thaliana OX%3D3702)		no
Tarvense_21377	Scaffold_1	64328596	64361644	Similar to FTIP7: FT-interacting protein 7 (Oryza sativa subsp. japonica OX%3D39947)	1	mCG_prom_logres	Similar to FTIP7: FT-interacting protein 7 (Oryza sativa subsp. japonica OX%3D39947)		no
Tarvense_21376	Scaffold_1	64332584	64367255	Similar to WDR5A: COMPASS-like H3K4 histone methylase component WDR5A (A. thaliana OX%3D3702)	1	mCG_prom_logres	Similar to WDR5A: COMPASS-like H3K4 histone methylase component WDR5A (A. thaliana OX%3D3702)	histone H3-K4 methylation	no
Tarvense_21375	Scaffold_1	64337884	64370446	Similar to HOP3: Hsp70-Hsp90 organizing protein 3 (A. thaliana OX%3D3702)	1	mCG_prom_logres	Similar to HOP3: Hsp70-Hsp90 organizing protein 3 (A. thaliana OX%3D3702)	Heat stress	no
Tarvense_14982	Scaffold_2	679629	711045	Similar to At2g01630: Glucan endo-1%2C3-beta-glucosidase 3 (A. thaliana OX%3D3702)	1	mCHG_prom_logres	Similar to At2g01630: Glucan endo-1%2C3-beta-glucosidase 3 (A. thaliana OX%3D3702)		no
Tarvense_14981	Scaffold_2	684517	717905	Similar to FH6: Formin-like protein 6 (A. thaliana OX%3D3702)	2	mCHG_prom_logres,mCHH_prom_logres	Similar to FH6: Formin-like protein 6 (A. thaliana OX%3D3702)		no
Tarvense_14980	Scaffold_2	688862	720761	Similar to BT4: BTB/POZ and TAZ domain-containing protein 4 (A. thaliana OX%3D3702)	2	mCHG_prom_logres,mCHH_prom_logres	Similar to BT4: BTB/POZ and TAZ domain-containing protein 4 (A. thaliana OX%3D3702)	Response to hormones, protein ubiquitination	no
Tarvense_14979	Scaffold_2	693252	724973	Similar to VDAC2: Mitochondrial outer membrane protein porin 2 (A. thaliana OX%3D3702)	2	mCHG_prom_logres,mCHH_prom_logres	Similar to VDAC2: Mitochondrial outer membrane protein porin 2 (A. thaliana OX%3D3702)		no
Tarvense_14978	Scaffold_2	697237	732135	Similar to CYP65: Peptidyl-prolyl cis-trans isomerase CYP65 (A. thaliana OX%3D3702)	2	mCHG_prom_logres,mCHH_prom_logres	Similar to CYP65: Peptidyl-prolyl cis-trans isomerase CYP65 (A. thaliana OX%3D3702)		no
Tarvense_14977	Scaffold_2	702370	733874	Protein of unknown function	2	mCHG_prom_logres,mCHH_prom_logres	Protein of unknown function. Similar to AT5G67540.		no
Tarvense_14976	Scaffold_2	709654	742698	Protein of unknown function	1	mCHH_prom_logres	Protein of unknown function. Similar to AT5G67550.		no
Tarvense_14975	Scaffold_2	713236	745344	Similar to ARL8B: ADP-ribosylation factor-like protein 8b (A. thaliana OX%3D3702)	1	mCHH_prom_logres	Similar to ARL8B: ADP-ribosylation factor-like protein 8b (A. thaliana OX%3D3702)		no
Tarvense_14974	Scaffold_2	715472	747595	Similar to DG1: Pentatricopeptide repeat-containing protein At5g67570%2C chloroplastic (A. thaliana OX%3D3702)	1	mCHH_prom_logres	Similar to DG1: Pentatricopeptide repeat-containing protein At5g67570%2C chloroplastic (A. thaliana OX%3D3702)		no
Tarvense_14127	Scaffold_2	4805454	4836654	Similar to GATA16: GATA transcription factor 16 (A. thaliana OX%3D3702)	1	mCG_introns_INT	Similar to GATA16: GATA transcription factor 16 (A. thaliana OX%3D3702)		no
Tarvense_14126	Scaffold_2	4813802	4846313	Similar to COBL9: COBRA-like protein 9 (A. thaliana OX%3D3702)	1	mCG_introns_INT	Similar to COBL9: COBRA-like protein 9 (A. thaliana OX%3D3702)		no
Tarvense_14125	Scaffold_2	4818894	4851720	Similar to APRR4: Putative two-component response regulator-like APRR4 (A. thaliana OX%3D3702)	1	mCG_introns_INT	Similar to APRR4: Putative two-component response regulator-like APRR4 (A. thaliana OX%3D3702)	cytokinin signalling pathway	no
Tarvense_14124	Scaffold_2	4822861	4854076	Similar to DI19-7: Protein DEHYDRATION-INDUCED 19 homolog 7 (A. thaliana OX%3D3702)	1	mCG_introns_INT	Similar to DI19-7: Protein DEHYDRATION-INDUCED 19 homolog 7 (A. thaliana OX%3D3702)		no
Tarvense_14123	Scaffold_2	4824687	4856413	Protein of unknown function	1	mCG_introns_INT	Protein of unknown function		no
Tarvense_14122	Scaffold_2	4827185	4859957	Similar to GSVIVT00026920001: Probable polygalacturonase (Vitis vinifera OX%3D29760)	1	mCG_introns_INT	Similar to GSVIVT00026920001: Probable polygalacturonase (Vitis vinifera OX%3D29760)		no
Tarvense_14121	Scaffold_2	4831897	4863968	Protein of unknown function	1	mCG_introns_INT	Protein of unknown function		no
Tarvense_14120	Scaffold_2	4835396	4866422	Similar to CAD9: Probable cinnamyl alcohol dehydrogenase 9 (A. thaliana OX%3D3702)	1	mCG_introns_INT	Similar to CAD9: Probable cinnamyl alcohol dehydrogenase 9 (A. thaliana OX%3D3702)		no
Tarvense_13709	Scaffold_2	6748867	6779907	Similar to GRP3: Glycine-rich protein 3 (A. thaliana OX%3D3702)	1	mCG_interg_logres	Similar to GRP3: Glycine-rich protein 3 (A. thaliana OX%3D3702)		no
Tarvense_13708	Scaffold_2	6750641	6784410	Similar to At2g32040: Folate-biopterin transporter 1%2C chloroplastic (A. thaliana OX%3D3702)	1	mCG_interg_logres	Similar to At2g32040: Folate-biopterin transporter 1%2C chloroplastic (A. thaliana OX%3D3702)		no
Tarvense_13707	Scaffold_2	6764454	6796367	Similar to LTA2: Dihydrolipoyllysine-residue acetyltransferase component 4 of pyruvate dehydrogenase complex%2C chloroplastic (A. thaliana OX%3D3702)	1	mCG_interg_logres	Similar to LTA2: Dihydrolipoyllysine-residue acetyltransferase component 4 of pyruvate dehydrogenase complex%2C chloroplastic (A. thaliana OX%3D3702)		no
Tarvense_13706	Scaffold_2	6766898	6797765	Similar to HIPP26: Heavy metal-associated isoprenylated plant protein 26 (A. thaliana OX%3D3702)	1	mCG_interg_logres	Similar to HIPP26: Heavy metal-associated isoprenylated plant protein 26 (A. thaliana OX%3D3702)		no
Tarvense_13704	Scaffold_2	6768376	6807612	Similar to YAK1: Dual specificity protein kinase YAK1 homolog (A. thaliana OX%3D3702)	1	mCG_interg_logres	Similar to YAK1: Dual specificity protein kinase YAK1 homolog (A. thaliana OX%3D3702)		no
Tarvense_13705	Scaffold_2	6774797	6807418	Similar to TPS23: 1%2C8-cineole synthase 2%2C chloroplastic (A. thaliana OX%3D3702)	1	mCG_interg_logres	Similar to TPS23: 1%2C8-cineole synthase 2%2C chloroplastic (A. thaliana OX%3D3702)		no
Tarvense_13703	Scaffold_2	6779010	6812152	Similar to BGLU3: Beta-glucosidase 3 (A. thaliana OX%3D3702)	1	mCG_interg_logres	Similar to BGLU3: Beta-glucosidase 3 (A. thaliana OX%3D3702)		no
Tarvense_12678	Scaffold_2	45665518	45696963	Similar to DCI1: Delta(3%2C5)-Delta(2%2C4)-dienoyl-CoA isomerase%2C peroxisomal (A. thaliana OX%3D3702)	1	mCHG_TEs_GWAS	Similar to DCI1: Delta(3%2C5)-Delta(2%2C4)-dienoyl-CoA isomerase%2C peroxisomal (A. thaliana OX%3D3702)		no
Tarvense_12677	Scaffold_2	45668111	45699601	Protein of unknown function	1	mCHG_TEs_GWAS	Protein of unknown function		no
Tarvense_12324	Scaffold_2	64366361	64399419	Similar to NAT7: Nucleobase-ascorbate transporter 7 (A. thaliana OX%3D3702)	1	mCG_introns_INT	Similar to NAT7: Nucleobase-ascorbate transporter 7 (A. thaliana OX%3D3702)		no
Tarvense_12183	Scaffold_2	66093479	66126449	Similar to ARID2: AT-rich interactive domain-containing protein 2 (A. thaliana OX%3D3702)	1	mCG_introns_INT	Similar to ARID2: AT-rich interactive domain-containing protein 2 (A. thaliana OX%3D3702)	regulation of transcription by RNA polymerase II	no
Tarvense_12182	Scaffold_2	66103403	66134679	Protein of unknown function	1	mCG_introns_INT	Protein of unknown function		no
Tarvense_24190	Scaffold_3	3322028	3359820	Similar to UGT90A1: UDP-glycosyltransferase 90A1 (A. thaliana OX%3D3702)	1	mCG_introns_INT	Similar to UGT90A1: UDP-glycosyltransferase 90A1 (A. thaliana OX%3D3702)		no
Tarvense_24274	Scaffold_3	4979079	5017562	Similar to NERD: Zinc finger CCCH domain-containing protein 19 (A. thaliana OX%3D3702)	1	mCG_introns_INT	Similar to NERD: Zinc finger CCCH domain-containing protein 19 (A. thaliana OX%3D3702)	DNA methylation, regulation of small non-coding RNA-mediated heterochromatin formation	no
Tarvense_07951	Scaffold_3	47051000	47086650	Similar to PHO1: Phosphate transporter PHO1 (A. thaliana OX%3D3702)	1	mCG_introns_INT	Similar to PHO1: Phosphate transporter PHO1 (A. thaliana OX%3D3702)		no
Tarvense_07952	Scaffold_3	47057058	47090155	Similar to FAO3: Long-chain-alcohol oxidase FAO3 (A. thaliana OX%3D3702)	1	mCG_introns_INT	Similar to FAO3: Long-chain-alcohol oxidase FAO3 (A. thaliana OX%3D3702)		no
Tarvense_08506	Scaffold_3	51235157	51268654	Similar to CIPK1: CBL-interacting serine/threonine-protein kinase 1 (A. thaliana OX%3D3702)	1	mCG_global_logres	Similar to CIPK1: CBL-interacting serine/threonine-protein kinase 1 (A. thaliana OX%3D3702)		no
Tarvense_08517	Scaffold_3	51286457	51320894	Similar to DRM3: Probable inactive DNA (cytosine-5)-methyltransferase DRM3 (A. thaliana OX%3D3702)	1	mCG_interg_logres	Similar to DRM3: Probable inactive DNA (cytosine-5)-methyltransferase DRM3 (A. thaliana OX%3D3702)	DNA methylation	yes
Tarvense_08518	Scaffold_3	51300613	51333773	Similar to ECT2: YTH domain-containing protein ECT2 (A. thaliana OX%3D3702)	1	mCG_interg_logres	Similar to ECT2: YTH domain-containing protein ECT2 (A. thaliana OX%3D3702)		no
Tarvense_08519	Scaffold_3	51306559	51343677	Similar to At3g59020: Importin beta-like SAD2 homolog (A. thaliana OX%3D3702)	1	mCG_interg_logres	Similar to At3g59020: Importin beta-like SAD2 homolog (A. thaliana OX%3D3702)		no
Tarvense_08520	Scaffold_3	51318212	51349256	Protein of unknown function	1	mCG_interg_logres	Protein of unknown function (GO:0030247)		no
Tarvense_08920	Scaffold_3	52310506	52342925	Similar to TBL41: Protein trichome birefringence-like 41 (A. thaliana OX%3D3702)	2	mCHH_introns_INT,mCHH_prom_logres	Similar to TBL41: Protein trichome birefringence-like 41 (A. thaliana OX%3D3702)		no
Tarvense_08921	Scaffold_3	52313556	52349553	Similar to LRR-RLK: Probable leucine-rich repeat receptor-like serine/threonine-protein kinase At3g14840 (A. thaliana OX%3D3702)	2	mCHH_introns_INT,mCHH_prom_logres	Similar to LRR-RLK: Probable leucine-rich repeat receptor-like serine/threonine-protein kinase At3g14840 (A. thaliana OX%3D3702)		no
Tarvense_08922	Scaffold_3	52321812	52355146	Protein of unknown function	2	mCHH_introns_INT,mCHH_prom_logres	Protein of unknown function		no
Tarvense_08923	Scaffold_3	52326244	52358229	Similar to At3g14820: GDSL esterase/lipase At3g14820 (A. thaliana OX%3D3702)	2	mCHH_introns_INT,mCHH_prom_logres	Similar to At3g14820: GDSL esterase/lipase At3g14820 (A. thaliana OX%3D3702)		no
Tarvense_08924	Scaffold_3	52332022	52365024	Similar to MSL5: Mechanosensitive ion channel protein 5 (A. thaliana OX%3D3702)	2	mCHH_introns_INT,mCHH_prom_logres	Similar to MSL5: Mechanosensitive ion channel protein 5 (A. thaliana OX%3D3702)		no
Tarvense_08925	Scaffold_3	52336521	52368644	Similar to Os03g0733400: Zinc finger BED domain-containing protein RICESLEEPER 2 (Oryza sativa subsp. japonica OX%3D39947)	2	mCHH_introns_INT,mCHH_prom_logres	Similar to Os03g0733400: Zinc finger BED domain-containing protein RICESLEEPER 2 (Oryza sativa subsp. japonica OX%3D39947)	development	no
Tarvense_08926	Scaffold_3	52339084	52371440	Similar to RHM3: Trifunctional UDP-glucose 4%2C6-dehydratase/UDP-4-keto-6-deoxy-D-glucose 3%2C5-epimerase/UDP-4-keto-L-rhamnose-reductase RHM3 (A. thaliana OX%3D3702)	2	mCHH_introns_INT,mCHH_prom_logres	Similar to RHM3: Trifunctional UDP-glucose 4%2C6-dehydratase/UDP-4-keto-6-deoxy-D-glucose 3%2C5-epimerase/UDP-4-keto-L-rhamnose-reductase RHM3 (A. thaliana OX%3D3702)		no
Tarvense_09672	Scaffold_3	55729168	55760962	Similar to STP6: Sugar transport protein 6 (A. thaliana OX%3D3702)	1	mCG_TEs_GWAS	Similar to STP6: Sugar transport protein 6 (A. thaliana OX%3D3702)		no
Tarvense_09673	Scaffold_3	55732728	55766354	Similar to CCT3: T-complex protein 1 subunit gamma (A. thaliana OX%3D3702)	1	mCG_TEs_GWAS	Similar to CCT3: T-complex protein 1 subunit gamma (A. thaliana OX%3D3702)		no
Tarvense_09674	Scaffold_3	55738176	55769350	Similar to At3g05950: Germin-like protein subfamily 1 member 7 (A. thaliana OX%3D3702)	1	mCG_TEs_GWAS	Similar to At3g05950: Germin-like protein subfamily 1 member 7 (A. thaliana OX%3D3702)		no
Tarvense_09675	Scaffold_3	55739852	55772944	Similar to At1g77220: Protein LAZ1 homolog 1 (A. thaliana OX%3D3702)	1	mCG_TEs_GWAS	Similar to At1g77220: Protein LAZ1 homolog 1 (A. thaliana OX%3D3702)		no
Tarvense_09676	Scaffold_3	55746628	55776928	Protein of unknown function	1	mCG_TEs_GWAS	Protein of unknown function		no
Tarvense_09677	Scaffold_3	55747427	55779080	Similar to GLP8: Germin-like protein subfamily 2 member 3 (A. thaliana OX%3D3702)	1	mCG_TEs_GWAS	Similar to GLP8: Germin-like protein subfamily 2 member 3 (A. thaliana OX%3D3702)		no
Tarvense_09678	Scaffold_3	55749104	55779979	Similar to HIPP43: Heavy metal-associated isoprenylated plant protein 43 (A. thaliana OX%3D3702)	1	mCG_TEs_GWAS	Similar to HIPP43: Heavy metal-associated isoprenylated plant protein 43 (A. thaliana OX%3D3702)		no
Tarvense_09679	Scaffold_3	55751981	55787516	Similar to PAE12: Pectin acetylesterase 12 (A. thaliana OX%3D3702)	1	mCG_TEs_GWAS	Similar to PAE12: Pectin acetylesterase 12 (A. thaliana OX%3D3702)		no
Tarvense_20524	Scaffold_4	2535027	2567316	Similar to SD31: G-type lectin S-receptor-like serine/threonine-protein kinase SD3-1 (A. thaliana OX%3D3702)	4	mCHH_genes_more5met,mCHH_global_logres,mCHH_interg_logres,mCHH_TEs_GWAS	Similar to SD31: G-type lectin S-receptor-like serine/threonine-protein kinase SD3-1 (A. thaliana OX%3D3702)		no
Tarvense_20523	Scaffold_4	2537993	2570894	Similar to GK-1: Guanylate kinase 1 (A. thaliana OX%3D3702)	4	mCHH_genes_more5met,mCHH_global_logres,mCHH_interg_logres,mCHH_TEs_GWAS	Similar to GK-1: Guanylate kinase 1 (A. thaliana OX%3D3702)	nucleotide metabolism	no
Tarvense_20522	Scaffold_4	2543039	2574736	Similar to ML3: MD-2-related lipid-recognition protein 3 (A. thaliana OX%3D3702)	4	mCHH_genes_more5met,mCHH_global_logres,mCHH_interg_logres,mCHH_TEs_GWAS	Similar to ML3: MD-2-related lipid-recognition protein 3 (A. thaliana OX%3D3702)		no
Tarvense_20521	Scaffold_4	2551040	2581631	Similar to KTI6: Kunitz trypsin inhibitor 6 (A. thaliana OX%3D3702)	4	mCHH_genes_more5met,mCHH_global_logres,mCHH_interg_logres,mCHH_TEs_GWAS	Similar to KTI6: Kunitz trypsin inhibitor 6 (A. thaliana OX%3D3702)		no
Tarvense_20520	Scaffold_4	2552323	2584059	Similar to REM4.2: Remorin 4.2 (A. thaliana OX%3D3702)	4	mCHH_genes_more5met,mCHH_global_logres,mCHH_interg_logres,mCHH_TEs_GWAS	Similar to REM4.2: Remorin 4.2 (A. thaliana OX%3D3702)		no
Tarvense_19900	Scaffold_4	5838668	5872120	Similar to ATL28: RING-H2 finger protein ATL28 (A. thaliana OX%3D3702)	5	mCHG_interg_logres,mCHG_prom_logres,mCHH_interg_logres,mCHH_introns_INT,mCHH_prom_logres	Similar to ATL28: RING-H2 finger protein ATL28 (A. thaliana OX%3D3702)	protein ubiquitination	no
Tarvense_19899	Scaffold_4	5842262	5873642	Similar to 33 kDa ribonucleoprotein%2C chloroplastic (Nicotiana sylvestris OX%3D4096)	5	mCHG_interg_logres,mCHG_prom_logres,mCHH_interg_logres,mCHH_introns_INT,mCHH_prom_logres	Similar to 33 kDa ribonucleoprotein%2C chloroplastic (Nicotiana sylvestris OX%3D4096)		no
Tarvense_19898	Scaffold_4	5844160	5876999	Similar to PRS1: Ribose-phosphate pyrophosphokinase 1%2C chloroplastic (A. thaliana OX%3D3702)	5	mCHG_interg_logres,mCHG_prom_logres,mCHH_interg_logres,mCHH_introns_INT,mCHH_prom_logres	Similar to PRS1: Ribose-phosphate pyrophosphokinase 1%2C chloroplastic (A. thaliana OX%3D3702)	flower development, regulation of transcription	no
Tarvense_19897	Scaffold_4	5847456	5878612	Similar to At2g43590: Endochitinase At2g43590 (A. thaliana OX%3D3702)	5	mCHG_interg_logres,mCHG_prom_logres,mCHH_interg_logres,mCHH_introns_INT,mCHH_prom_logres	Similar to At2g43590: Endochitinase At2g43590 (A. thaliana OX%3D3702)		no
Tarvense_19896	Scaffold_4	5849685	5880134	Similar to PER20: Peroxidase 20 (A. thaliana OX%3D3702)	5	mCHG_interg_logres,mCHG_prom_logres,mCHH_interg_logres,mCHH_introns_INT,mCHH_prom_logres	Similar to PER20: Peroxidase 20 (A. thaliana OX%3D3702)		no
Tarvense_19851	Scaffold_4	6072592	6103141	Protein of unknown function	6	mCG_CDS_INT,mCHG_genes_INT,mCHG_introns_INT,mCHH_CDS_INT,mCHH_genes_INT,mCHH_introns_INT	Protein of unknown function. Similar to hypothetical protein AT2G04800		no
Tarvense_19850	Scaffold_4	6074175	6105175	Protein of unknown function	6	mCG_CDS_INT,mCHG_genes_INT,mCHG_introns_INT,mCHH_CDS_INT,mCHH_genes_INT,mCHH_introns_INT	Protein of unknown function. Similar to hypothetical protein AT2G04800		no
Tarvense_19849	Scaffold_4	6090712	6121912	Similar to CDR1: Aspartic proteinase CDR1 (A. thaliana OX%3D3702)	6	mCG_CDS_INT,mCHG_genes_INT,mCHG_introns_INT,mCHH_CDS_INT,mCHH_genes_INT,mCHH_introns_INT	Similar to CDR1: Aspartic proteinase CDR1 (A. thaliana OX%3D3702)		no
Tarvense_19848	Scaffold_4	6093502	6124687	Similar to CDR1: Aspartic proteinase CDR1 (A. thaliana OX%3D3702)	6	mCG_CDS_INT,mCHG_genes_INT,mCHG_introns_INT,mCHH_CDS_INT,mCHH_genes_INT,mCHH_introns_INT	Similar to CDR1: Aspartic proteinase CDR1 (A. thaliana OX%3D3702)		no
Tarvense_19845	Scaffold_4	6111276	6142522	Similar to TUBB7: Tubulin beta-7 chain (Oryza sativa subsp. japonica OX%3D39947)	2	mCHG_genes_INT,mCHG_introns_INT	Similar to TUBB7: Tubulin beta-7 chain (Oryza sativa subsp. japonica OX%3D39947)		no
Tarvense_19844	Scaffold_4	6113416	6143671	Similar to TUBB6: Tubulin beta-6 chain (Zea mays OX%3D4577)	2	mCHG_genes_INT,mCHG_introns_INT	Similar to TUBB6: Tubulin beta-6 chain (Zea mays OX%3D4577)		no
Tarvense_19843	Scaffold_4	6114622	6147668	Protein of unknown function	2	mCHG_genes_INT,mCHG_introns_INT	Protein of unknown function		no
Tarvense_19842	Scaffold_4	6118216	6155596	Similar to WAP: WPP domain-associated protein (A. thaliana OX%3D3702)	2	mCHG_genes_INT,mCHG_introns_INT	Similar to WAP: WPP domain-associated protein (A. thaliana OX%3D3702)	meiotic chromosome segregation	no
Tarvense_19841	Scaffold_4	6131521	6163794	Similar to NFYA4: Nuclear transcription factor Y subunit A-4 (A. thaliana OX%3D3702)	2	mCHG_genes_INT,mCHG_introns_INT	Similar to NFYA4 (AT2G34720): Nuclear transcription factor Y subunit A-4 (A. thaliana OX%3D3702)	DNA binding TF activity, RNA polimerase II specific	no
Tarvense_19840	Scaffold_4	6140295	6175700	Similar to ATHB-14: Homeobox-leucine zipper protein ATHB-14 (A. thaliana OX%3D3702)	1	mCHG_genes_INT	Similar to ATHB-14: Homeobox-leucine zipper protein ATHB-14 (A. thaliana OX%3D3702)	DNA binding TF activity, development	no
Tarvense_19661	Scaffold_4	7018144	7051930	Similar to CIPK22: CBL-interacting protein kinase 22 (Oryza sativa subsp. japonica OX%3D39947)	1	mCHH_CDS_INT	Similar to CIPK22: CBL-interacting protein kinase 22 (Oryza sativa subsp. japonica OX%3D39947)		no
Tarvense_19660	Scaffold_4	7025713	7058031	Protein of unknown function	1	mCHH_CDS_INT	Protein of unknown function		no
Tarvense_19659	Scaffold_4	7029791	7068514	Similar to BGAL9: Beta-galactosidase 9 (A. thaliana OX%3D3702)	1	mCHH_CDS_INT	Similar to BGAL9: Beta-galactosidase 9 (A. thaliana OX%3D3702)		no
Tarvense_19417	Scaffold_4	8695939	8730778	Similar to UXT2: UDP-xylose transporter 2 (A. thaliana OX%3D3702)	5	mCHG_introns_INT,mCHG_prom_logres,mCHH_genes_INT,mCHH_introns_INT,mCHH_prom_logres	Similar to UXT2: UDP-xylose transporter 2 (A. thaliana OX%3D3702)		no
Tarvense_19415	Scaffold_4	8710145	8740859	Protein of unknown function	5	mCHG_introns_INT,mCHG_prom_logres,mCHH_genes_INT,mCHH_introns_INT,mCHH_prom_logres	Protein of unknown function		no
Tarvense_19414	Scaffold_4	8717489	8748542	Similar to MAPKKK20: Mitogen-activated protein kinase kinase kinase 20 (A. thaliana OX%3D3702)	5	mCHG_introns_INT,mCHG_prom_logres,mCHH_genes_INT,mCHH_introns_INT,mCHH_prom_logres	Similar to MAPKKK20: Mitogen-activated protein kinase kinase kinase 20 (A. thaliana OX%3D3702)		no
Tarvense_19413	Scaffold_4	8723641	8761977	Protein of unknown function	5	mCHG_introns_INT,mCHG_prom_logres,mCHH_genes_INT,mCHH_introns_INT,mCHH_prom_logres	Protein of unknown function		no
Tarvense_19401	Scaffold_4	8798907	8831927	Protein of unknown function	1	mCG_prom_logres	Protein of unknown function		no
Tarvense_19400	Scaffold_4	8833583	8866163	Similar to At4g38940: F-box/kelch-repeat protein At4g38940 (A. thaliana OX%3D3702)	1	mCG_prom_logres	Similar to At4g38940: F-box/kelch-repeat protein At4g38940 (A. thaliana OX%3D3702)	Stress response	no
Tarvense_19399	Scaffold_4	8840851	8872221	Similar to At4g38940: F-box/kelch-repeat protein At4g38940 (A. thaliana OX%3D3702)	1	mCG_prom_logres	Similar to At4g38940: F-box/kelch-repeat protein At4g38940 (A. thaliana OX%3D3702)	Stress response	no
Tarvense_19398	Scaffold_4	8843105	8879874	Similar to BLOS1: Biogenesis of lysosome-related organelles complex 1 subunit 1 (A. thaliana OX%3D3702)	1	mCG_prom_logres	Similar to BLOS1: Biogenesis of lysosome-related organelles complex 1 subunit 1 (A. thaliana OX%3D3702)		no
Tarvense_19397	Scaffold_4	8850022	8882339	Similar to At2g30320: Putative tRNA pseudouridine synthase (A. thaliana OX%3D3702)	1	mCG_prom_logres	Similar to At2g30320: Putative tRNA pseudouridine synthase (A. thaliana OX%3D3702)		no
Tarvense_19394	Scaffold_4	8860081	8890324	Similar to At2g30310: GDSL esterase/lipase At2g30310 (A. thaliana OX%3D3702)	1	mCG_prom_logres	Similar to At2g30310: GDSL esterase/lipase At2g30310 (A. thaliana OX%3D3702)		no
Tarvense_19393	Scaffold_4	8861885	8894017	Similar to NFD4: Protein NUCLEAR FUSION DEFECTIVE 4 (A. thaliana OX%3D3702)	1	mCG_prom_logres	Similar to NFD4: Protein NUCLEAR FUSION DEFECTIVE 4 (A. thaliana OX%3D3702)		no
Tarvense_19392	Scaffold_4	8867271	8901369	Similar to At2g30270: Protein LURP-one-related 7 (A. thaliana OX%3D3702)	1	mCG_prom_logres	Similar to At2g30270: Protein LURP-one-related 7 (A. thaliana OX%3D3702)		no
Tarvense_19391	Scaffold_4	8871430	8903410	Similar to U2B'': U2 small nuclear ribonucleoprotein B'' (A. thaliana OX%3D3702)	1	mCG_prom_logres	Similar to U2B'': U2 small nuclear ribonucleoprotein B'' (A. thaliana OX%3D3702)		no
Tarvense_19390	Scaffold_4	8873429	8910007	Similar to CHX13: Cation/H(+) symporter 13 (A. thaliana OX%3D3702)	1	mCG_prom_logres	Similar to CHX13: Cation/H(+) symporter 13 (A. thaliana OX%3D3702)		no
Tarvense_19389	Scaffold_4	8881834	8912371	Protein of unknown function	1	mCG_prom_logres	Protein of unknown function		no
Tarvense_19388	Scaffold_4	8889928	8921513	Similar to At4g38940: F-box/kelch-repeat protein At4g38940 (A. thaliana OX%3D3702)	1	mCG_prom_logres	Similar to At4g38940: F-box/kelch-repeat protein At4g38940 (A. thaliana OX%3D3702)		no
Tarvense_19387	Scaffold_4	8893170	8924766	Similar to P2: NADP-dependent alkenal double bond reductase P2 (A. thaliana OX%3D3702)	1	mCG_prom_logres	Similar to P2: NADP-dependent alkenal double bond reductase P2 (A. thaliana OX%3D3702)		no
Tarvense_24753	Scaffold_4	65273332	65305364	Similar to NPY4: BTB/POZ domain-containing protein NPY4 (A. thaliana OX%3D3702)	1	mCHH_global_logres	Similar to NPY4: BTB/POZ domain-containing protein NPY4 (A. thaliana OX%3D3702)		no
Tarvense_24751	Scaffold_4	65289482	65322601	Similar to SRK2J: Serine/threonine-protein kinase SRK2J (A. thaliana OX%3D3702)	1	mCHH_global_logres	Similar to SRK2J: Serine/threonine-protein kinase SRK2J (A. thaliana OX%3D3702)		no
Tarvense_24749	Scaffold_4	65293439	65326486	Similar to SCPL12: Serine carboxypeptidase-like 12 (A. thaliana OX%3D3702)	1	mCHH_global_logres	Similar to SCPL12: Serine carboxypeptidase-like 12 (A. thaliana OX%3D3702)		no
Tarvense_24748	Scaffold_4	65297558	65330766	Similar to SCPL13: Serine carboxypeptidase-like 13 (A. thaliana OX%3D3702)	1	mCHH_global_logres	Similar to SCPL13: Serine carboxypeptidase-like 13 (A. thaliana OX%3D3702)		no
Tarvense_24747	Scaffold_4	65301367	65332487	Protein of unknown function	1	mCHH_global_logres	Protein of unknown function		no
Tarvense_24746	Scaffold_4	65302854	65336868	Similar to ACA7: Putative calcium-transporting ATPase 7%2C plasma membrane-type (A. thaliana OX%3D3702)	1	mCHH_global_logres	Similar to ACA7: Putative calcium-transporting ATPase 7%2C plasma membrane-type (A. thaliana OX%3D3702)		no
Tarvense_02827	Scaffold_5	945033	977971	Similar to TKL-1: Transketolase-1%2C chloroplastic (A. thaliana OX%3D3702)	1	mCG_interg_logres	Similar to TKL-1: Transketolase-1%2C chloroplastic (A. thaliana OX%3D3702)		no
Tarvense_02825	Scaffold_5	948534	986877	Similar to TFCD: Tubulin-folding cofactor D (A. thaliana OX%3D3702)	1	mCG_interg_logres	Similar to TFCD: Tubulin-folding cofactor D (A. thaliana OX%3D3702)		no
Tarvense_02826	Scaffold_5	954618	986296	Similar to PME36: Probable pectinesterase/pectinesterase inhibitor 36 (A. thaliana OX%3D3702)	1	mCG_interg_logres	Similar to PME36: Probable pectinesterase/pectinesterase inhibitor 36 (A. thaliana OX%3D3702)		no
Tarvense_02824	Scaffold_5	957516	989610	Similar to PDLP8: Plasmodesmata-located protein 8 (A. thaliana OX%3D3702)	1	mCG_interg_logres	Similar to PDLP8: Plasmodesmata-located protein 8 (A. thaliana OX%3D3702)		no
Tarvense_02823	Scaffold_5	973490	1005776	Protein of unknown function	1	mCG_interg_logres	Protein of unknown function		no
Tarvense_02822	Scaffold_5	976468	1008450	Similar to At3g60660: Spindle and kinetochore-associated protein 1 homolog (A. thaliana OX%3D3702)	1	mCG_interg_logres	Similar to At3g60660: Spindle and kinetochore-associated protein 1 homolog (A. thaliana OX%3D3702)		no
Tarvense_02821	Scaffold_5	979141	1010739	Protein of unknown function	1	mCG_interg_logres	Protein of unknown function		no
Tarvense_02233	Scaffold_5	3745954	3777232	Similar to NAKR3: Protein SODIUM POTASSIUM ROOT DEFECTIVE 3 (A. thaliana OX%3D3702)	1	mCG_genes_more5met	Similar to NAKR3: Protein SODIUM POTASSIUM ROOT DEFECTIVE 3 (A. thaliana OX%3D3702)		no
Tarvense_02232	Scaffold_5	3748687	3780831	Similar to UXS1: UDP-glucuronic acid decarboxylase 1 (A. thaliana OX%3D3702)	1	mCG_genes_more5met	Similar to UXS1: UDP-glucuronic acid decarboxylase 1 (A. thaliana OX%3D3702)		no
Tarvense_02231	Scaffold_5	3755582	3788040	Similar to RS2Z32: Serine/arginine-rich splicing factor RS2Z32 (A. thaliana OX%3D3702)	1	mCG_genes_more5met	Similar to RS2Z32: Serine/arginine-rich splicing factor RS2Z32 (A. thaliana OX%3D3702)		no
Tarvense_02230	Scaffold_5	3758545	3789678	Protein of unknown function	1	mCG_genes_more5met	Protein of unknown function		no
Tarvense_02229	Scaffold_5	3762863	3799653	Similar to ABCG37: ABC transporter G family member 37 (A. thaliana OX%3D3702)	1	mCG_genes_more5met	Similar to ABCG37: ABC transporter G family member 37 (A. thaliana OX%3D3702)		no
Tarvense_02228	Scaffold_5	3771320	3802147	Protein of unknown function	1	mCG_genes_more5met	Protein of unknown function		no
Tarvense_02227	Scaffold_5	3773090	3805474	Similar to CP29A: 29 kDa ribonucleoprotein%2C chloroplastic (A. thaliana OX%3D3702)	1	mCG_genes_more5met	Similar to CP29A: 29 kDa ribonucleoprotein%2C chloroplastic (A. thaliana OX%3D3702)		no
Tarvense_02103	Scaffold_5	4391382	4424020	Similar to CHX28: Cation/H(+) antiporter 28 (A. thaliana OX%3D3702)	1	mCG_interg_logres	Similar to CHX28: Cation/H(+) antiporter 28 (A. thaliana OX%3D3702)		no
Tarvense_02102	Scaffold_5	4395062	4427279	Similar to FKBP42: Peptidyl-prolyl cis-trans isomerase FKBP42 (A. thaliana OX%3D3702)	1	mCG_interg_logres	Similar to FKBP42: Peptidyl-prolyl cis-trans isomerase FKBP42 (A. thaliana OX%3D3702)		no
Tarvense_02101	Scaffold_5	4400064	4434475	Protein of unknown function	1	mCG_interg_logres	Protein of unknown function		no
Tarvense_02100	Scaffold_5	4404862	4435291	Protein of unknown function	1	mCG_interg_logres	Protein of unknown function		no
Tarvense_02099	Scaffold_5	4405413	4437663	Similar to At3g52030: F-box/WD-40 repeat-containing protein At3g52030 (A. thaliana OX%3D3702)	1	mCG_interg_logres	Similar to At3g52030: F-box/WD-40 repeat-containing protein At3g52030 (A. thaliana OX%3D3702)	Histone H3-K4 methylation	no
Tarvense_02098	Scaffold_5	4413447	4445155	Protein of unknown function	1	mCG_interg_logres	Protein of unknown function		no
Tarvense_02097	Scaffold_5	4416465	4448448	Similar to BZIP24: Basic leucine zipper 24 (A. thaliana OX%3D3702)	1	mCG_interg_logres	Similar to BZIP24: Basic leucine zipper 24 (A. thaliana OX%3D3702)		no
Tarvense_02096	Scaffold_5	4419607	4453116	Similar to At3g51950: Zinc finger CCCH domain-containing protein 46 (A. thaliana OX%3D3702)	1	mCG_interg_logres	Similar to At3g51950: Zinc finger CCCH domain-containing protein 46 (A. thaliana OX%3D3702)	embryo development	no
Tarvense_04607	Scaffold_5	35180811	35214274	Similar to rps5: 30S ribosomal protein S5%2C chloroplastic (Spinacia oleracea OX%3D3562)	1	mCHG_CDS_INT	Similar to rps5: 30S ribosomal protein S5%2C chloroplastic (Spinacia oleracea OX%3D3562)		no
Tarvense_04232	Scaffold_5	48729617	48761890	Similar to ADO3: Adagio protein 3 (A. thaliana OX%3D3702)	1	mCG_TEs_GWAS	Similar to ADO3: Adagio protein 3 (A. thaliana OX%3D3702)		no
Tarvense_04231	Scaffold_5	48732449	48765511	Similar to MAP70.1: Microtubule-associated protein 70-1 (A. thaliana OX%3D3702)	1	mCG_TEs_GWAS	Similar to MAP70.1: Microtubule-associated protein 70-1 (A. thaliana OX%3D3702)		no
Tarvense_04230	Scaffold_5	48736838	48768596	Similar to RIE1: E3 ubiquitin protein ligase RIE1 (A. thaliana OX%3D3702)	1	mCG_TEs_GWAS	Similar to RIE1: E3 ubiquitin protein ligase RIE1 (A. thaliana OX%3D3702)	protein ubiquitination, development	no
Tarvense_04229	Scaffold_5	48738971	48770638	Protein of unknown function	1	mCG_TEs_GWAS	Protein of unknown function (GO:0016491,GO:0055114). Similar to AT1G68080	oxidoreductase activity	no
Tarvense_04228	Scaffold_5	48740925	48772295	Similar to ANN5: Annexin D5 (A. thaliana OX%3D3702)	1	mCG_TEs_GWAS	Similar to ANN5: Annexin D5 (A. thaliana OX%3D3702)	pollen development	no
Tarvense_04227	Scaffold_5	48742737	48775727	Similar to IAR1: IAA-alanine resistance protein 1 (A. thaliana OX%3D3702)	1	mCG_TEs_GWAS	Similar to IAR1: IAA-alanine resistance protein 1 (A. thaliana OX%3D3702)		no
Tarvense_04226	Scaffold_5	48746175	48777285	Similar to At1g68110: Putative clathrin assembly protein At1g68110 (A. thaliana OX%3D3702)	1	mCG_TEs_GWAS	Similar to At1g68110: Putative clathrin assembly protein At1g68110 (A. thaliana OX%3D3702)		no
Tarvense_04225	Scaffold_5	48755473	48787874	Protein of unknown function	1	mCG_TEs_GWAS	Protein of unknown function		no
Tarvense_04175	Scaffold_5	49544344	49577960	Similar to XYL1: Alpha-xylosidase 1 (A. thaliana OX%3D3702)	1	mCG_genes_logres	Similar to XYL1: Alpha-xylosidase 1 (A. thaliana OX%3D3702)		no
Tarvense_04174	Scaffold_5	49571448	49605609	Similar to NPF3.1: Protein NRT1/ PTR FAMILY 3.1 (A. thaliana OX%3D3702)	1	mCG_genes_logres	Similar to NPF3.1: Protein NRT1/ PTR FAMILY 3.1 (A. thaliana OX%3D3702)	GA transport	no
Tarvense_00687	Scaffold_6	3310610	3344583	Protein of unknown function	1	mCHG_interg_logres	Protein of unknown function		no
Tarvense_00688	Scaffold_6	3316201	3348274	Similar to RBG2: Glycine-rich RNA-binding protein 2%2C mitochondrial (A. thaliana OX%3D3702)	1	mCHG_interg_logres	Similar to RBG2 (At4g13850): Glycine-rich RNA-binding protein 2%2C mitochondrial (A. thaliana OX%3D3702)	RNA transport, response to stress	no
Tarvense_00689	Scaffold_6	3319277	3351461	Similar to AGL82: Agamous-like MADS-box protein AGL82 (A. thaliana OX%3D3702)	1	mCHG_interg_logres	Similar to AGL82: Agamous-like MADS-box protein AGL82 (A. thaliana OX%3D3702)	DNA binding TF activity, RNA polimerase II specific	no
Tarvense_00690	Scaffold_6	3323933	3356874	Similar to BAM4: Inactive beta-amylase 4%2C chloroplastic (A. thaliana OX%3D3702)	1	mCHG_interg_logres	Similar to BAM4: Inactive beta-amylase 4%2C chloroplastic (A. thaliana OX%3D3702)		no
Tarvense_00691	Scaffold_6	3327214	3357850	Similar to TIC20-V: Protein TIC 20-v%2C chloroplastic (A. thaliana OX%3D3702)	1	mCHG_interg_logres	Similar to TIC20-V: Protein TIC 20-v%2C chloroplastic (A. thaliana OX%3D3702)		no
Tarvense_00692	Scaffold_6	3328388	3360281	Similar to At5g55720: Putative pectate lyase 21 (A. thaliana OX%3D3702)	1	mCHG_interg_logres	Similar to At5g55720: Putative pectate lyase 21 (A. thaliana OX%3D3702)		no
Tarvense_00693	Scaffold_6	3331247	3362566	Similar to At1g04350: 1-aminocyclopropane-1-carboxylate oxidase homolog 6 (A. thaliana OX%3D3702)	1	mCHG_interg_logres	Similar to At1g04350: 1-aminocyclopropane-1-carboxylate oxidase homolog 6 (A. thaliana OX%3D3702)		no
Tarvense_00694	Scaffold_6	3333060	3365518	Similar to FLA1: Fasciclin-like arabinogalactan protein 1 (A. thaliana OX%3D3702)	1	mCHG_interg_logres	Similar to FLA1: Fasciclin-like arabinogalactan protein 1 (A. thaliana OX%3D3702)		no
Tarvense_00695	Scaffold_6	3336990	3369246	Similar to CRR21: Pentatricopeptide repeat-containing protein At5g55740%2C chloroplastic (A. thaliana OX%3D3702)	1	mCHG_interg_logres	Similar to CRR21: Pentatricopeptide repeat-containing protein At5g55740%2C chloroplastic (A. thaliana OX%3D3702)		no
Tarvense_00696	Scaffold_6	3339728	3370277	Protein of unknown function	1	mCHG_interg_logres	Protein of unknown function		no
Tarvense_00697	Scaffold_6	3342588	3376080	Similar to SRT1: NAD-dependent protein deacetylase SRT1 (A. thaliana OX%3D3702)	1	mCHG_interg_logres	Similar to SRT1: NAD-dependent protein deacetylase SRT1 (A. thaliana OX%3D3702)	Histone deacetilase	no
Tarvense_00701	Scaffold_6	3382540	3414660	Similar to NMNAT: Nicotinamide/nicotinic acid mononucleotide adenylyltransferase (A. thaliana OX%3D3702)	1	mCHG_interg_logres	Similar to NMNAT: Nicotinamide/nicotinic acid mononucleotide adenylyltransferase (A. thaliana OX%3D3702)		no
Tarvense_00702	Scaffold_6	3384764	3422058	Protein of unknown function	1	mCHG_interg_logres	Protein of unknown function		no
Tarvense_00703	Scaffold_6	3392594	3424634	Similar to LECRKS7: Probable L-type lectin-domain containing receptor kinase S.7 (A. thaliana OX%3D3702)	1	mCHG_interg_logres	Similar to LECRKS7: Probable L-type lectin-domain containing receptor kinase S.7 (A. thaliana OX%3D3702)		no
Tarvense_00704	Scaffold_6	3398581	3429493	Protein of unknown function	1	mCHG_interg_logres	Protein of unknown function		no
Tarvense_00705	Scaffold_6	3405888	3440695	Similar to At5g55840: Pentatricopeptide repeat-containing protein At5g55840 (A. thaliana OX%3D3702)	1	mCHG_interg_logres	Similar to At5g55840: Pentatricopeptide repeat-containing protein At5g55840 (A. thaliana OX%3D3702)		no
Tarvense_00706	Scaffold_6	3411653	3442965	Similar to NOI4: Protein NOI4 (A. thaliana OX%3D3702)	1	mCHG_interg_logres	Similar to NOI4: Protein NOI4 (A. thaliana OX%3D3702)		no
Tarvense_00707	Scaffold_6	3415026	3445345	Similar to SUMO8: Putative small ubiquitin-related modifier 8 (A. thaliana OX%3D3702)	1	mCHG_interg_logres	Similar to SUMO8: Putative small ubiquitin-related modifier 8 (A. thaliana OX%3D3702)		no
Tarvense_00708	Scaffold_6	3416155	3447118	Similar to SUMO8: Putative small ubiquitin-related modifier 8 (A. thaliana OX%3D3702)	1	mCHG_interg_logres	Similar to SUMO8: Putative small ubiquitin-related modifier 8 (A. thaliana OX%3D3702)		no
Tarvense_00709	Scaffold_6	3417932	3449525	Similar to CCT4: T-complex protein 1 subunit delta (A. thaliana OX%3D3702)	1	mCHG_interg_logres	Similar to CCT4: T-complex protein 1 subunit delta (A. thaliana OX%3D3702)		no
Tarvense_00710	Scaffold_6	3422455	3454489	Similar to At5g55860: WEB family protein At5g55860 (A. thaliana OX%3D3702)	1	mCHG_interg_logres	Similar to At5g55860: WEB family protein At5g55860 (A. thaliana OX%3D3702)		no
Tarvense_00711	Scaffold_6	3425180	3457407	Protein of unknown function	1	mCHG_interg_logres	Protein of unknown function		no
Tarvense_00712	Scaffold_6	3427534	3460284	Similar to D6PK: Serine/threonine-protein kinase D6PK (A. thaliana OX%3D3702)	1	mCHG_interg_logres	Similar to D6PK: Serine/threonine-protein kinase D6PK (A. thaliana OX%3D3702)		no
Tarvense_00713	Scaffold_6	3433386	3467479	Similar to NOP2A: 25S rRNA (cytosine-C(5))-methyltransferase NOP2A (A. thaliana OX%3D3702)	1	mCHG_interg_logres	Similar to NOP2A: 25S rRNA (cytosine-C(5))-methyltransferase NOP2A (A. thaliana OX%3D3702)	RNA methylation	no
Tarvense_05009	Scaffold_6	57284495	57320561	Protein of unknown function	2	mCHG_CDS_INT,mCHH_CDS_INT	Protein of unknown function		no
Tarvense_05010	Scaffold_6	57299439	57331229	Similar to ACS6: 1-aminocyclopropane-1-carboxylate synthase 6 (A. thaliana OX%3D3702)	2	mCHG_CDS_INT,mCHH_CDS_INT	Similar to ACS6: 1-aminocyclopropane-1-carboxylate synthase 6 (A. thaliana OX%3D3702)		no
Tarvense_05664	Scaffold_6	62556988	62590258	Similar to AKHSDH2: Bifunctional aspartokinase/homoserine dehydrogenase 2%2C chloroplastic (Zea mays OX%3D4577)	2	mCG_interg_logres,mCG_introns_INT	Similar to AKHSDH2: Bifunctional aspartokinase/homoserine dehydrogenase 2%2C chloroplastic (Zea mays OX%3D4577)		no
Tarvense_05665	Scaffold_6	62565409	62599888	Similar to AGO9: Protein argonaute 9 (A. thaliana OX%3D3702)	4	mCG_genes_more5met,mCG_interg_logres,mCG_introns_INT,mCG_prom_logres	Similar to AGO9: Protein argonaute 9 (A. thaliana OX%3D3702)	RdDM	yes
Tarvense_05666	Scaffold_6	62570159	62607763	Similar to BPM5: BTB/POZ and MATH domain-containing protein 5 (A. thaliana OX%3D3702)	4	mCG_genes_more5met,mCG_interg_logres,mCG_introns_INT,mCG_prom_logres	Similar to BPM5: BTB/POZ and MATH domain-containing protein 5 (A. thaliana OX%3D3702)		no
Tarvense_05667	Scaffold_6	62583400	62614941	Similar to EMB2204: UPF0725 protein EMB2204 (A. thaliana OX%3D3702)	4	mCG_genes_more5met,mCG_interg_logres,mCG_introns_INT,mCG_prom_logres	Similar to EMB2204: UPF0725 protein EMB2204 (A. thaliana OX%3D3702)		no
Tarvense_05668	Scaffold_6	62585447	62619721	Similar to CNX1: Molybdopterin biosynthesis protein CNX1 (A. thaliana OX%3D3702)	4	mCG_genes_more5met,mCG_interg_logres,mCG_introns_INT,mCG_prom_logres	Similar to CNX1: Molybdopterin biosynthesis protein CNX1 (A. thaliana OX%3D3702)		no
Tarvense_05669	Scaffold_6	62590175	62624126	Similar to MS3: 5-methyltetrahydropteroyltriglutamate--homocysteine methyltransferase 3%2C chloroplastic (A. thaliana OX%3D3702)	4	mCG_genes_more5met,mCG_interg_logres,mCG_introns_INT,mCG_prom_logres	Similar to MS3: 5-methyltetrahydropteroyltriglutamate--homocysteine methyltransferase 3%2C chloroplastic (A. thaliana OX%3D3702)		no
Tarvense_05670	Scaffold_6	62594417	62625292	Similar to RTM2: Inactive protein RESTRICTED TEV MOVEMENT 2 (A. thaliana OX%3D3702)	3	mCG_genes_more5met,mCG_interg_logres,mCG_introns_INT	Similar to RTM2: Inactive protein RESTRICTED TEV MOVEMENT 2 (A. thaliana OX%3D3702)		no
Tarvense_05671	Scaffold_6	62595699	62631788	Similar to AAO1: Indole-3-acetaldehyde oxidase (A. thaliana OX%3D3702)	3	mCG_genes_more5met,mCG_interg_logres,mCG_introns_INT	Similar to AAO1: Indole-3-acetaldehyde oxidase (A. thaliana OX%3D3702)		no
Tarvense_05672	Scaffold_6	62606132	62643920	Similar to Xyl2: Beta-xylosidase/alpha-L-arabinofuranosidase 2 (Medicago sativa subsp. varia OX%3D36902)	2	mCG_interg_logres,mCG_introns_INT	Similar to Xyl2: Beta-xylosidase/alpha-L-arabinofuranosidase 2 (Medicago sativa subsp. varia OX%3D36902)		no
Tarvense_06080	Scaffold_6	64484060	64526341	Similar to At1g72550: Phenylalanine--tRNA ligase beta subunit%2C cytoplasmic (A. thaliana OX%3D3702)	1	mCHH_prom_logres	Similar to At1g72550: Phenylalanine--tRNA ligase beta subunit%2C cytoplasmic (A. thaliana OX%3D3702)		no
Tarvense_06081	Scaffold_6	64504325	64535273	Similar to KIN2: Stress-induced protein KIN2 (A. thaliana OX%3D3702)	3	mCHG_introns_INT,mCHG_prom_logres,mCHH_prom_logres	Similar to KIN2: Stress-induced protein KIN2 (A. thaliana OX%3D3702)		no
Tarvense_06082	Scaffold_6	64506820	64538483	Similar to SAMDC2: S-adenosylmethionine decarboxylase proenzyme 2 (Brassica juncea OX%3D3707)	3	mCHG_introns_INT,mCHG_prom_logres,mCHH_prom_logres	Similar to SAMDC2: S-adenosylmethionine decarboxylase proenzyme 2 (Brassica juncea OX%3D3707)		no
Tarvense_06083	Scaffold_6	64510070	64542558	Similar to TIC32: Short-chain dehydrogenase TIC 32%2C chloroplastic (A. thaliana OX%3D3702)	3	mCHG_introns_INT,mCHG_prom_logres,mCHH_prom_logres	Similar to TIC32: Short-chain dehydrogenase TIC 32%2C chloroplastic (A. thaliana OX%3D3702)		no
Tarvense_06084	Scaffold_6	64512809	64554861	Similar to SMC5: Structural maintenance of chromosomes protein 5 (A. thaliana OX%3D3702)	3	mCHG_introns_INT,mCHG_prom_logres,mCHH_prom_logres	Similar to SMC5: Structural maintenance of chromosomes protein 5 (A. thaliana OX%3D3702)	DNA repair	no
Tarvense_06085	Scaffold_6	64529644	64561868	Similar to TBL19: Protein trichome birefringence-like 19 (A. thaliana OX%3D3702)	3	mCHG_introns_INT,mCHG_prom_logres,mCHH_prom_logres	Similar to TBL19: Protein trichome birefringence-like 19 (A. thaliana OX%3D3702)		no
Tarvense_06086	Scaffold_6	64533369	64565430	Protein of unknown function	2	mCHG_prom_logres,mCHH_prom_logres	Protein of unknown function		no
Tarvense_06087	Scaffold_6	64539527	64574160	Similar to At5g15760: 30S ribosomal protein 3-2%2C chloroplastic (A. thaliana OX%3D3702)	2	mCHG_prom_logres,mCHH_prom_logres	Similar to At5g15760: 30S ribosomal protein 3-2%2C chloroplastic (A. thaliana OX%3D3702)		no
Tarvense_06088	Scaffold_6	64548514	64579737	Protein of unknown function	2	mCHG_prom_logres,mCHH_prom_logres	Protein of unknown function		no
Tarvense_06103	Scaffold_6	64597451	64629142	Similar to CO: Zinc finger protein CONSTANS (A. thaliana OX%3D3702)	1	mCHH_prom_logres	Similar to CO (AT3G02380): Zinc finger protein CONSTANS (A. thaliana OX%3D3702)	Flower development, DNA binding TF activity	no
Tarvense_06104	Scaffold_6	64601600	64637292	Similar to ICME: Isoprenylcysteine alpha-carbonyl methylesterase ICME (A. thaliana OX%3D3702)	1	mCHH_prom_logres	Similar to ICME: Isoprenylcysteine alpha-carbonyl methylesterase ICME (A. thaliana OX%3D3702)		no
Tarvense_06105	Scaffold_6	64608290	64641610	Protein of unknown function	1	mCHH_prom_logres	Protein of unknown function		no
Tarvense_06106	Scaffold_6	64617230	64649435	Similar to TBL19: Protein trichome birefringence-like 19 (A. thaliana OX%3D3702)	1	mCHH_prom_logres	Similar to TBL19: Protein trichome birefringence-like 19 (A. thaliana OX%3D3702)		no
Tarvense_06107	Scaffold_6	64619874	64653634	Similar to GLIP7: GDSL esterase/lipase 7 (A. thaliana OX%3D3702)	1	mCHH_prom_logres	Similar to GLIP7: GDSL esterase/lipase 7 (A. thaliana OX%3D3702)		no
Tarvense_06108	Scaffold_6	64624131	64660711	Similar to RPOT2: DNA-directed RNA polymerase 2%2C chloroplastic/mitochondrial (A. thaliana OX%3D3702)	1	mCHH_prom_logres	Similar to RPOT2 (AT5G15700): DNA-directed RNA polymerase 2%2C chloroplastic/mitochondrial (A. thaliana OX%3D3702)	mitochondrial DNA-directed RNA polymerase	no
Tarvense_06230	Scaffold_6	65153685	65186559	Similar to At3g03770: Probable inactive leucine-rich repeat receptor-like protein kinase At3g03770 (A. thaliana OX%3D3702)	1	mCG_interg_logres	Similar to At3g03770: Probable inactive leucine-rich repeat receptor-like protein kinase At3g03770 (A. thaliana OX%3D3702)		no
Tarvense_06231	Scaffold_6	65157238	65189174	Similar to IMDH1: 3-isopropylmalate dehydrogenase 1%2C chloroplastic (A. thaliana OX%3D3702)	1	mCG_interg_logres	Similar to IMDH1: 3-isopropylmalate dehydrogenase 1%2C chloroplastic (A. thaliana OX%3D3702)		no
Tarvense_06232	Scaffold_6	65160974	65194566	Similar to LIP2: Triacylglycerol lipase 2 (A. thaliana OX%3D3702)	1	mCG_interg_logres	Similar to LIP2: Triacylglycerol lipase 2 (A. thaliana OX%3D3702)		no
Tarvense_06233	Scaffold_6	65165338	65197092	Similar to At5g14170: SWI/SNF complex component SNF12 homolog (A. thaliana OX%3D3702)	1	mCG_interg_logres	Similar to BAF60 (At5g14170): SWI/SNF complex component SNF12 homolog (A. thaliana OX%3D3702)	DNA repair, Chromatin remodeling, Flowering	no
Tarvense_06234	Scaffold_6	65167525	65198930	Protein of unknown function	1	mCG_interg_logres	Protein of unknown function		no
Tarvense_06235	Scaffold_6	65170471	65201874	Similar to At5g14170: SWI/SNF complex component SNF12 homolog (A. thaliana OX%3D3702)	1	mCG_interg_logres	Similar to BAF60 (At5g14170): SWI/SNF complex component SNF12 homolog (A. thaliana OX%3D3702)	DNA repair, Chromatin remodeling, Flowering	no
Tarvense_06236	Scaffold_6	65173665	65207945	Similar to B2 protein (Daucus carota OX%3D4039)	1	mCG_interg_logres	Similar to B2 protein (Daucus carota OX%3D4039)		no
Tarvense_06237	Scaffold_6	65180071	65211241	Similar to PER55: Peroxidase 55 (A. thaliana OX%3D3702)	1	mCG_interg_logres	Similar to PER55: Peroxidase 55 (A. thaliana OX%3D3702)		no
Tarvense_06238	Scaffold_6	65181664	65214024	Similar to NFD4: Protein NUCLEAR FUSION DEFECTIVE 4 (A. thaliana OX%3D3702)	1	mCG_interg_logres	Similar to NFD4: Protein NUCLEAR FUSION DEFECTIVE 4 (A. thaliana OX%3D3702)		no
Tarvense_15507	Scaffold_7	991414	1024175	Protein of unknown function	1	mCG_global_logres	Protein of unknown function		no
Tarvense_15508	Scaffold_7	994474	1025693	Similar to PUB4: U-box domain-containing protein 4 (A. thaliana OX%3D3702)	1	mCG_global_logres	Similar to PUB4: U-box domain-containing protein 4 (A. thaliana OX%3D3702)		no
Tarvense_15509	Scaffold_7	996555	1028286	Similar to AGL104: Agamous-like MADS-box protein AGL104 (A. thaliana OX%3D3702)	1	mCG_global_logres	Similar to AGL104: Agamous-like MADS-box protein AGL104 (A. thaliana OX%3D3702)	regulation of transcription by RNA polymerase II	no
Tarvense_15510	Scaffold_7	998541	1033665	Similar to CYP81F1: Cytochrome P450 81F1 (A. thaliana OX%3D3702)	1	mCG_global_logres	Similar to CYP81F1: Cytochrome P450 81F1 (A. thaliana OX%3D3702)		no
Tarvense_15511	Scaffold_7	999068	1030510	Protein of unknown function	1	mCG_global_logres	Protein of unknown function (Similar to AT4G37409)	development	no
Tarvense_15512	Scaffold_7	1010211	1042223	Similar to CYP81F4: Cytochrome P450 81F4 (A. thaliana OX%3D3702)	1	mCG_global_logres	Similar to CYP81F4: Cytochrome P450 81F4 (A. thaliana OX%3D3702)		no
Tarvense_15513	Scaffold_7	1016703	1048930	Similar to CYP81F3: Cytochrome P450 81F3 (A. thaliana OX%3D3702)	1	mCG_global_logres	Similar to CYP81F3: Cytochrome P450 81F3 (A. thaliana OX%3D3702)		no
Tarvense_15562	Scaffold_7	1229550	1261397	Similar to HHO5: Transcription factor HHO5 (A. thaliana OX%3D3702)	2	mCHG_prom_logres,mCHH_prom_logres	Similar to HHO5: Transcription factor HHO5 (A. thaliana OX%3D3702)	DNA binding TF activity, flower development	no
Tarvense_15563	Scaffold_7	1231657	1264462	Protein of unknown function	2	mCHG_prom_logres,mCHH_prom_logres	Protein of unknown function. Similar to AT4G37190.		no
Tarvense_15564	Scaffold_7	1234847	1266223	Similar to HCF164: Thioredoxin-like protein HCF164%2C chloroplastic (A. thaliana OX%3D3702)	2	mCHG_prom_logres,mCHH_prom_logres	Similar to HCF164: Thioredoxin-like protein HCF164%2C chloroplastic (A. thaliana OX%3D3702)		no
Tarvense_15565	Scaffold_7	1236762	1268866	Protein of unknown function	2	mCHG_prom_logres,mCHH_prom_logres	Protein of unknown function. Similar to NASP(AT4G37210). Nuclear histone chaperone that promotes [H3-H4]2 tetrasome formation	nucleosome assembly, DNA replication-dependent chromatin assembly	no
Tarvense_15566	Scaffold_7	1239395	1270745	Similar to At4g37220: Cold-regulated 413 plasma membrane protein 4 (A. thaliana OX%3D3702)	2	mCHG_prom_logres,mCHH_prom_logres	Similar to At4g37220: Cold-regulated 413 plasma membrane protein 4 (A. thaliana OX%3D3702)		no
Tarvense_15567	Scaffold_7	1242388	1273841	Similar to PSBO: Oxygen-evolving enhancer protein 1%2C chloroplastic (Solanum tuberosum OX%3D4113)	2	mCHG_prom_logres,mCHH_prom_logres	Similar to PSBO: Oxygen-evolving enhancer protein 1%2C chloroplastic (Solanum tuberosum OX%3D4113)		no
Tarvense_15568	Scaffold_7	1244243	1276402	Similar to At3g24610: Putative F-box/kelch-repeat protein At3g24610 (A. thaliana OX%3D3702)	2	mCHG_prom_logres,mCHH_prom_logres	Similar to At3g24610: Putative F-box/kelch-repeat protein At3g24610 (A. thaliana OX%3D3702)		no
Tarvense_15639	Scaffold_7	1571067	1605311	Similar to RPS4: Disease resistance protein RPS4 (A. thaliana OX%3D3702)	2	mCG_interg_logres,mCG_prom_logres	Similar to RPS4: Disease resistance protein RPS4 (A. thaliana OX%3D3702)		no
Tarvense_15640	Scaffold_7	1575522	1611836	Similar to BLH2: BEL1-like homeodomain protein 2 (A. thaliana OX%3D3702)	2	mCG_interg_logres,mCG_prom_logres	Similar to BLH2: BEL1-like homeodomain protein 2 (A. thaliana OX%3D3702)		no
Tarvense_15641	Scaffold_7	1581977	1613623	Similar to RPL8C: 60S ribosomal protein L8-3 (A. thaliana OX%3D3702)	2	mCG_interg_logres,mCG_prom_logres	Similar to RPL8C: 60S ribosomal protein L8-3 (A. thaliana OX%3D3702)		no
Tarvense_15642	Scaffold_7	1583787	1618319	Similar to FPP5: Filament-like plant protein 5 (A. thaliana OX%3D3702)	2	mCG_interg_logres,mCG_prom_logres	Similar to FPP5: Filament-like plant protein 5 (A. thaliana OX%3D3702)		no
Tarvense_16663	Scaffold_7	5767087	5798887	Similar to ACS7: 1-aminocyclopropane-1-carboxylate synthase 7 (A. thaliana OX%3D3702)	1	mCHG_introns_INT	Similar to ACS7: 1-aminocyclopropane-1-carboxylate synthase 7 (A. thaliana OX%3D3702)		no
Tarvense_16664	Scaffold_7	5778402	5810113	Similar to COAC2: Mitochondrial carrier protein CoAc2 (A. thaliana OX%3D3702)	1	mCHG_introns_INT	Similar to COAC2: Mitochondrial carrier protein CoAc2 (A. thaliana OX%3D3702)		no
Tarvense_16665	Scaffold_7	5780389	5817125	Similar to ET: Protein EFFECTOR OF TRANSCRIPTION (Brassica napus OX%3D3708)	1	mCHG_introns_INT	Similar to ET: Protein EFFECTOR OF TRANSCRIPTION (Brassica napus OX%3D3708)	DNA methylation (https://nph.onlinelibrary.wiley.com/doi/full/10.1111/nph.15439)	no
Tarvense_16666	Scaffold_7	5789296	5820995	Similar to At3g52680: F-box/FBD/LRR-repeat protein At3g52680 (A. thaliana OX%3D3702)	1	mCHG_introns_INT	Similar to At3g52680: F-box/FBD/LRR-repeat protein At3g52680 (A. thaliana OX%3D3702)		no
Tarvense_16667	Scaffold_7	5791227	5823037	Similar to At4g26160: Thioredoxin-like 2-1%2C chloroplastic (A. thaliana OX%3D3702)	1	mCHG_introns_INT	Similar to At4g26160: Thioredoxin-like 2-1%2C chloroplastic (A. thaliana OX%3D3702)		no
Tarvense_16668	Scaffold_7	5793681	5825629	Similar to GATA22: Putative GATA transcription factor 22 (A. thaliana OX%3D3702)	1	mCHG_introns_INT	Similar to GATA22: Putative GATA transcription factor 22 (A. thaliana OX%3D3702)		no
Tarvense_17094	Scaffold_7	8017386	8049392	Similar to TAO1: Disease resistance protein TAO1 (A. thaliana OX%3D3702)	1	mCHG_introns_INT	Similar to TAO1: Disease resistance protein TAO1 (A. thaliana OX%3D3702)		no
Tarvense_17095	Scaffold_7	8019806	8050419	Similar to CPK15: Calcium-dependent protein kinase 15 (A. thaliana OX%3D3702)	1	mCHG_introns_INT	Similar to CPK15: Calcium-dependent protein kinase 15 (A. thaliana OX%3D3702)		no
Tarvense_17096	Scaffold_7	8021374	8060366	Similar to CPK15: Calcium-dependent protein kinase 15 (A. thaliana OX%3D3702)	1	mCHG_introns_INT	Similar to CPK15: Calcium-dependent protein kinase 15 (A. thaliana OX%3D3702)		no
Tarvense_17097	Scaffold_7	8026219	8057432	Similar to TAO1: Disease resistance protein TAO1 (A. thaliana OX%3D3702)	1	mCHG_introns_INT	Similar to TAO1: Disease resistance protein TAO1 (A. thaliana OX%3D3702)		no
Tarvense_17098	Scaffold_7	8030864	8061380	Protein of unknown function	1	mCHG_introns_INT	Protein of unknown function		no
Tarvense_17133	Scaffold_7	8199783	8233589	Protein of unknown function	1	mCG_CDS_INT	Protein of unknown function		no
Tarvense_17134	Scaffold_7	8205981	8236374	Protein of unknown function	1	mCG_CDS_INT	Protein of unknown function		no
Tarvense_17135	Scaffold_7	8209391	8241719	Similar to ENDO5: Endonuclease 5 (A. thaliana OX%3D3702)	1	mCG_CDS_INT	Similar to ENDO5: Endonuclease 5 (A. thaliana OX%3D3702)	DNA catabolic process	no
Tarvense_17136	Scaffold_7	8217158	8255204	Similar to ENDO4: Endonuclease 4 (A. thaliana OX%3D3702)	1	mCG_CDS_INT	Similar to ENDO4: Endonuclease 4 (A. thaliana OX%3D3702)	DNA catabolic process	no
Tarvense_17137	Scaffold_7	8225885	8258292	Similar to AOR: NADPH-dependent alkenal/one oxidoreductase%2C chloroplastic (A. thaliana OX%3D3702)	1	mCG_CDS_INT	Similar to AOR: NADPH-dependent alkenal/one oxidoreductase%2C chloroplastic (A. thaliana OX%3D3702)		no
Tarvense_17138	Scaffold_7	8229477	8260649	Similar to At1g77220: Protein LAZ1 homolog 1 (A. thaliana OX%3D3702)	1	mCG_CDS_INT	Similar to At1g77220: Protein LAZ1 homolog 1 (A. thaliana OX%3D3702)		no
Tarvense_17139	Scaffold_7	8232190	8262820	Similar to VPS28-1: Vacuolar protein sorting-associated protein 28 homolog 1 (A. thaliana OX%3D3702)	1	mCG_CDS_INT	Similar to VPS28-1: Vacuolar protein sorting-associated protein 28 homolog 1 (A. thaliana OX%3D3702)		no
Tarvense_17271	Scaffold_7	8922526	8955849	Similar to FRS1: Protein FAR1-RELATED SEQUENCE 1 (A. thaliana OX%3D3702)	1	mCG_prom_logres	Similar to FRS1: Protein FAR1-RELATED SEQUENCE 1 (A. thaliana OX%3D3702)		no
Tarvense_17272	Scaffold_7	8926496	8957622	Similar to SNAT1: Serotonin N-acetyltransferase 1%2C chloroplastic (Oryza sativa subsp. indica OX%3D39946)	1	mCG_prom_logres	Similar to SNAT1: Serotonin N-acetyltransferase 1%2C chloroplastic (Oryza sativa subsp. indica OX%3D39946)		no
Tarvense_17273	Scaffold_7	8932584	8962971	Protein of unknown function	1	mCG_prom_logres	Protein of unknown function		no
Tarvense_17274	Scaffold_7	8935799	8968069	Similar to At4g15970: Uncharacterized protein At4g15970 (A. thaliana OX%3D3702)	1	mCG_prom_logres	Similar to At4g15970: Uncharacterized protein At4g15970 (A. thaliana OX%3D3702)	Nucleotide-diphospho-sugar transferase family protein	no
Tarvense_17275	Scaffold_7	8939774	8973215	Similar to At4g15970: Uncharacterized protein At4g15970 (A. thaliana OX%3D3702)	1	mCG_prom_logres	Similar to At4g15970: Uncharacterized protein At4g15970 (A. thaliana OX%3D3702)	Nucleotide-diphospho-sugar transferase family protein	no
Tarvense_17276	Scaffold_7	8945351	8979255	Similar to POT9: Potassium transporter 9 (A. thaliana OX%3D3702)	1	mCG_prom_logres	Similar to POT9: Potassium transporter 9 (A. thaliana OX%3D3702)		no
Tarvense_17368	Scaffold_7	9498610	9535515	Similar to At3g03300: Endoribonuclease Dicer homolog 2 (A. thaliana OX%3D3702)	1	mCG_CDS_INT	Similar to DCL2 (At3g03300): Endoribonuclease Dicer homolog 2 (A. thaliana OX%3D3702)	DNA methylation manteinance, siRNA procesing	yes
Tarvense_17369	Scaffold_7	9505930	9538033	Similar to At4g18975: Pentatricopeptide repeat-containing protein At4g18975%2C chloroplastic (A. thaliana OX%3D3702)	1	mCG_CDS_INT	Similar to At4g18975: Pentatricopeptide repeat-containing protein At4g18975%2C chloroplastic (A. thaliana OX%3D3702)		no
Tarvense_17370	Scaffold_7	9509199	9540756	Similar to At4g18970: GDSL esterase/lipase At4g18970 (A. thaliana OX%3D3702)	1	mCG_CDS_INT	Similar to At4g18970: GDSL esterase/lipase At4g18970 (A. thaliana OX%3D3702)		no
Tarvense_17371	Scaffold_7	9515623	9550591	Similar to AG: Floral homeotic protein AGAMOUS (A. thaliana OX%3D3702)	1	mCG_CDS_INT	Similar to AG: Floral homeotic protein AGAMOUS (A. thaliana OX%3D3702)	Flowering	no
Tarvense_17372	Scaffold_7	9525600	9558866	Similar to ILK1: Integrin-linked protein kinase 1 (A. thaliana OX%3D3702)	1	mCG_CDS_INT	Similar to ILK1: Integrin-linked protein kinase 1 (A. thaliana OX%3D3702)		no
Tarvense_17373	Scaffold_7	9530632	9565010	Similar to At4g18930: Cyclic phosphodiesterase (A. thaliana OX%3D3702)	1	mCG_CDS_INT	Similar to At4g18930: Cyclic phosphodiesterase (A. thaliana OX%3D3702)		no
Tarvense_17374	Scaffold_7	9536252	9567664	Similar to OBAP2B: Oil body-associated protein 2B (A. thaliana OX%3D3702)	1	mCG_CDS_INT	Similar to OBAP2B: Oil body-associated protein 2B (A. thaliana OX%3D3702)		no
Tarvense_17375	Scaffold_7	9537813	9570184	Similar to NIP1-2: Aquaporin NIP1-2 (A. thaliana OX%3D3702)	1	mCG_CDS_INT	Similar to NIP1-2: Aquaporin NIP1-2 (A. thaliana OX%3D3702)		no
Tarvense_17376	Scaffold_7	9546254	9579821	Similar to COP1: E3 ubiquitin-protein ligase COP1 (A. thaliana OX%3D3702)	2	mCG_CDS_INT,mCHG_introns_INT	Similar to COP1: E3 ubiquitin-protein ligase COP1 (A. thaliana OX%3D3702)	DNA repair, protein ubiquitination	no
Tarvense_17377	Scaffold_7	9550144	9583673	Similar to COP1: E3 ubiquitin-protein ligase COP1 (A. thaliana OX%3D3702)	2	mCG_CDS_INT,mCHG_introns_INT	Similar to COP1: E3 ubiquitin-protein ligase COP1 (A. thaliana OX%3D3702)	DNA repair, protein ubiquitination	no
Tarvense_17378	Scaffold_7	9554225	9587071	Similar to BEH3: BES1/BZR1 homolog protein 3 (A. thaliana OX%3D3702)	2	mCG_CDS_INT,mCHG_introns_INT	Similar to BEH3: BES1/BZR1 homolog protein 3 (A. thaliana OX%3D3702)		no
Tarvense_17379	Scaffold_7	9561364	9592632	Similar to HSFA4A: Heat stress transcription factor A-4a (A. thaliana OX%3D3702)	5	mCG_CDS_INT,mCHG_genes_INT,mCHG_introns_INT,mCHG_prom_logres,mCHH_introns_INT	Similar to HSFA4A: Heat stress transcription factor A-4a (A. thaliana OX%3D3702)	regulation of transcription by RNA polymerase II	no
Tarvense_17380	Scaffold_7	9562939	9594454	Similar to NBP35: Cytosolic Fe-S cluster assembly factor NBP35 (A. thaliana OX%3D3702)	5	mCG_CDS_INT,mCHG_genes_INT,mCHG_introns_INT,mCHG_prom_logres,mCHH_introns_INT	Similar to NBP35: Cytosolic Fe-S cluster assembly factor NBP35 (A. thaliana OX%3D3702)		no
Tarvense_17381	Scaffold_7	9563998	9599771	Similar to LIG1: DNA ligase 1 (A. thaliana OX%3D3702)	6	mCG_CDS_INT,mCHG_genes_INT,mCHG_interg_logres,mCHG_introns_INT,mCHG_prom_logres,mCHH_introns_INT	Similar to LIG1: DNA ligase 1 (A. thaliana OX%3D3702)	DNA demethylation	yes
Tarvense_17382	Scaffold_7	9568364	9599417	Similar to OFP5: Transcription repressor OFP5 (A. thaliana OX%3D3702)	5	mCG_CDS_INT,mCHG_genes_INT,mCHG_introns_INT,mCHG_prom_logres,mCHH_introns_INT	Similar to OFP5: Transcription repressor OFP5 (A. thaliana OX%3D3702)	negative regulation of transcription	no
Tarvense_17383	Scaffold_7	9572323	9602878	Similar to At4g18823: Putative defensin-like protein 27 (A. thaliana OX%3D3702)	6	mCG_CDS_INT,mCHG_genes_INT,mCHG_interg_logres,mCHG_introns_INT,mCHG_prom_logres,mCHH_introns_INT	Similar to At4g18823: Putative defensin-like protein 27 (A. thaliana OX%3D3702)		no
Tarvense_17384	Scaffold_7	9578047	9608636	Similar to At4g18823: Putative defensin-like protein 27 (A. thaliana OX%3D3702)	6	mCG_CDS_INT,mCHG_genes_INT,mCHG_interg_logres,mCHG_introns_INT,mCHG_prom_logres,mCHH_introns_INT	Similar to At4g18823: Putative defensin-like protein 27 (A. thaliana OX%3D3702)		no
Tarvense_17385	Scaffold_7	9582076	9612667	Similar to At4g18823: Putative defensin-like protein 27 (A. thaliana OX%3D3702)	6	mCG_CDS_INT,mCHG_genes_INT,mCHG_interg_logres,mCHG_introns_INT,mCHG_prom_logres,mCHH_introns_INT	Similar to At4g18823: Putative defensin-like protein 27 (A. thaliana OX%3D3702)		no
Tarvense_17386	Scaffold_7	9584794	9615330	Similar to At4g18823: Putative defensin-like protein 27 (A. thaliana OX%3D3702)	6	mCG_CDS_INT,mCHG_genes_INT,mCHG_interg_logres,mCHG_introns_INT,mCHG_prom_logres,mCHH_introns_INT	Similar to At4g18823: Putative defensin-like protein 27 (A. thaliana OX%3D3702)		no
Tarvense_17387	Scaffold_7	9592514	9623071	Similar to At4g18823: Putative defensin-like protein 27 (A. thaliana OX%3D3702)	6	mCG_CDS_INT,mCHG_genes_INT,mCHG_interg_logres,mCHG_introns_INT,mCHG_prom_logres,mCHH_introns_INT	Similar to At4g18823: Putative defensin-like protein 27 (A. thaliana OX%3D3702)		no
Tarvense_17388	Scaffold_7	9598824	9629411	Similar to At4g18823: Putative defensin-like protein 27 (A. thaliana OX%3D3702)	6	mCG_CDS_INT,mCHG_genes_INT,mCHG_interg_logres,mCHG_introns_INT,mCHG_prom_logres,mCHH_introns_INT	Similar to At4g18823: Putative defensin-like protein 27 (A. thaliana OX%3D3702)		no
Tarvense_17389	Scaffold_7	9601531	9632079	Similar to At4g18823: Putative defensin-like protein 27 (A. thaliana OX%3D3702)	5	mCG_CDS_INT,mCHG_genes_INT,mCHG_introns_INT,mCHG_prom_logres,mCHH_introns_INT	Similar to At4g18823: Putative defensin-like protein 27 (A. thaliana OX%3D3702)		no
Tarvense_17390	Scaffold_7	9606458	9637048	Similar to At4g18823: Putative defensin-like protein 27 (A. thaliana OX%3D3702)	5	mCG_CDS_INT,mCHG_genes_INT,mCHG_introns_INT,mCHG_prom_logres,mCHH_introns_INT	Similar to At4g18823: Putative defensin-like protein 27 (A. thaliana OX%3D3702)		no
Tarvense_17391	Scaffold_7	9627495	9658791	Similar to HSFA1A: Heat stress transcription factor A-1a (A. thaliana OX%3D3702)	9	mCG_CDS_INT,mCG_introns_INT,mCHG_CDS_INT,mCHG_genes_INT,mCHG_interg_logres,mCHG_introns_INT,mCHG_prom_logres,mCHH_genes_INT,mCHH_introns_INT	Similar to HSFA1A: Heat stress transcription factor A-1a (A. thaliana OX%3D3702)	Heat stress response, transposon activation	no
Tarvense_17392	Scaffold_7	9632924	9665755	Similar to HSFB2B: Heat stress transcription factor B-2b (Oryza sativa subsp. japonica OX%3D39947)	9	mCG_CDS_INT,mCG_introns_INT,mCHG_CDS_INT,mCHG_genes_INT,mCHG_interg_logres,mCHG_introns_INT,mCHG_prom_logres,mCHH_genes_INT,mCHH_introns_INT	Similar to HSFB2B: Heat stress transcription factor B-2b (Oryza sativa subsp. japonica OX%3D39947)	Heat stress response, transposon activation	no
Tarvense_17393	Scaffold_7	9636853	9675492	Similar to At4g18820: Protein STICHEL-like 3 (A. thaliana OX%3D3702)	9	mCG_CDS_INT,mCG_introns_INT,mCHG_CDS_INT,mCHG_genes_INT,mCHG_interg_logres,mCHG_introns_INT,mCHG_prom_logres,mCHH_genes_INT,mCHH_introns_INT	Similar to At4g18820: Protein STICHEL-like 3 (A. thaliana OX%3D3702)		no
Tarvense_17394	Scaffold_7	9639662	9669965	Protein of unknown function	8	mCG_CDS_INT,mCG_introns_INT,mCHG_CDS_INT,mCHG_genes_INT,mCHG_introns_INT,mCHG_prom_logres,mCHH_genes_INT,mCHH_introns_INT	Protein of unknown function		no
Tarvense_17940	Scaffold_7	14175224	14205979	Similar to PFK3: ATP-dependent 6-phosphofructokinase 3 (A. thaliana OX%3D3702)	4	mCG_interg_logres,mCHG_genes_more5met,mCHG_global_logres,mCHG_TEs_GWAS	Similar to PFK3: ATP-dependent 6-phosphofructokinase 3 (A. thaliana OX%3D3702)		no
Tarvense_18496	Scaffold_7	61180006	61212005	Similar to PER62: Peroxidase 62 (A. thaliana OX%3D3702)	1	mCHG_prom_logres	Similar to PER62: Peroxidase 62 (A. thaliana OX%3D3702)		no
Tarvense_18495	Scaffold_7	61188075	61220335	Protein of unknown function	1	mCHG_prom_logres	Protein of unknown function		no
Tarvense_18494	Scaffold_7	61190649	61221164	Protein of unknown function	1	mCHG_prom_logres	Protein of unknown function		no
Tarvense_18493	Scaffold_7	61197744	61228144	Protein of unknown function	1	mCHG_prom_logres	Protein of unknown function		no
Tarvense_18492	Scaffold_7	61199185	61230891	Similar to NAC92: NAC domain-containing protein 92 (A. thaliana OX%3D3702)	1	mCHG_prom_logres	Similar to NAC92: NAC domain-containing protein 92 (A. thaliana OX%3D3702)		no
Tarvense_18211	Scaffold_7	63938100	63971892	Similar to GL3: Transcription factor GLABRA 3 (A. thaliana OX%3D3702)	1	mCHH_global_logres	Similar to GL3: Transcription factor GLABRA 3 (A. thaliana OX%3D3702)		no
Tarvense_18210	Scaffold_7	63944153	63975227	Protein of unknown function	1	mCHH_global_logres	Protein of unknown function		no
Tarvense_18209	Scaffold_7	63945543	63976917	Similar to At5g41330: BTB/POZ domain-containing protein At5g41330 (A. thaliana OX%3D3702)	1	mCHH_global_logres	Similar to At5g41330: BTB/POZ domain-containing protein At5g41330 (A. thaliana OX%3D3702)	protein ubiquitination	no
Tarvense_18208	Scaffold_7	63950536	63982064	Similar to UBC4: Ubiquitin-conjugating enzyme E2 4 (A. thaliana OX%3D3702)	1	mCHH_global_logres	Similar to UBC4: Ubiquitin-conjugating enzyme E2 4 (A. thaliana OX%3D3702)	protein ubiquitination	no
Tarvense_18207	Scaffold_7	63953647	63984714	Similar to RHB1A: Probable E3 ubiquitin-protein ligase RHB1A (A. thaliana OX%3D3702)	1	mCHH_global_logres	Similar to RHB1A: Probable E3 ubiquitin-protein ligase RHB1A (A. thaliana OX%3D3702)	protein ubiquitination	no
Tarvense_18206	Scaffold_7	63961308	63992043	Protein of unknown function	1	mCHH_global_logres	Protein of unknown function	Ribonuclease activity	no
Tarvense_18205	Scaffold_7	63963630	63994218	Protein of unknown function	1	mCHH_global_logres	Protein of unknown function	Ribonuclease activity	no
Tarvense_18204	Scaffold_7	63966163	63996868	Protein of unknown function	1	mCHH_global_logres	Protein of unknown function	Ribonuclease activity	no
Tarvense_18203	Scaffold_7	63967079	64001883	Similar to XPB1: General transcription and DNA repair factor IIH helicase subunit XPB1 (A. thaliana OX%3D3702)	1	mCHH_global_logres	Similar to XPB1: General transcription and DNA repair factor IIH helicase subunit XPB1 (A. thaliana OX%3D3702)	DNA repair, nucleotide-excision repair	no
