# Supplementary material for: Genetic and environmental drivers of large-scale epigenetic variation in Thlaspi arvense
Source: PLoS Genet. 2022 Oct 12;18(10):e1010452. doi: 10.1371/journal.pgen.1010452 (PMC9591053; doi:10.1371/journal.pgen.1010452)
Supplement: S7 Table — Bioclimatic variables used in this study, obtained from monthly averages extracted from the Copernicus programme website [44] and averaged for 1993–2018. (CSV) [file pgen.1010452.s011.csv]

Pop	Latitude	Longitude	Altitude	Annual Mean Temp	Annual Max Temp	Annual Min Temp	Mean Diurnal Range	Isothermality	Temp Seasonality	Max Temp of Warmest Month	Min Temp of Coldest Month	Temp Annual Range	Mean Temp of Wettest Quarter	Mean Temp of Driest Quarter	Mean Temp of Warmest Quarter	Mean Temp of Coldest Quarter	Annual Precip	Precip of Wettest Month	Precip of Driest Month	Precip Seasonality	Precip of Wettest Quarter	Precip of Driest Quarter	Precip of Warmest Quarter	Precip of Coldest Quarter
FR_01	43.8508071	3.282875	743	11.11203392	15.14922251	7.137113071	8.008919546	30.60241563	620.4866277	25.77541175	-0.625243055	26.4006548	10.02779389	13.44641332	19.07815059	3.956777492	710.5409438	135.8938482	13.23858581	64.32478312	289.6160589	77.27893268	122.2075494	173.881246
FR_02	44.2385639	3.1596174	848	10.6633344	15.00968692	6.328381059	8.720883476	31.97618295	629.6732436	26.00364665	-1.497361062	27.50100771	10.95802991	12.80247075	18.61220685	3.262326115	729.0892992	130.9935917	16.06166277	57.07287195	283.9280109	93.35041466	148.0857011	171.0128393
FR_03	44.628122	5.523118	821	9.313793741	14.45420109	4.192894885	10.29343409	34.60293795	667.1063452	25.86768801	-4.049596714	29.91728472	8.85666477	9.659797811	17.70210244	1.400171063	819.5331801	147.0053868	13.47208457	57.2920243	312.3578706	109.3564494	166.8590513	179.054097
DE_01	48.540286	9.034686	458	9.564372492	14.75355061	4.670601763	10.0196491	33.50950424	687.4390833	25.92445227	-4.187874621	30.11232689	15.60540582	4.153158572	18.13473664	1.430197608	661.5740427	113.479158	15.95971074	52.86029714	257.1011287	87.78368824	220.7141555	125.0724053
DE_02	47.8766732	8.427379	708	7.978228543	13.0624782	3.252281864	9.759535562	32.78409761	690.3473266	24.19811732	-5.775353163	29.97347049	10.51783465	4.590397663	16.57506911	-0.208554035	869.4353169	137.9770492	21.19433034	48.90104759	311.5674447	128.7125391	259.1087756	217.2819201
DE_03	47.9202121	8.434509	769	7.881327208	13.01850658	3.11278534	9.851590658	32.89396189	690.3832631	24.121906	-6.044849393	30.16675539	10.25531792	4.445239407	16.48053995	-0.304204443	828.1205869	129.7741955	21.31443787	48.43287043	300.8651575	124.5891455	248.4994867	206.443423
DE_04	48.2802594	8.837293	539	8.160598529	13.12434079	3.653176295	9.425841482	32.46691873	676.8256778	24.07944777	-5.190439765	29.26988753	13.52331446	3.383992409	16.65854092	0.21732572	763.5267681	122.4085626	18.97497133	49.19218952	282.5648553	107.8742991	238.9927703	163.7560685
DE_05	48.1878614	8.7414526	712	7.773295875	12.49845754	3.615045644	8.837855935	31.07778669	679.0579892	23.39073066	-5.29799593	28.68872659	12.56641535	3.784663991	16.32507876	-0.161260504	801.5515513	128.0188605	20.03758508	48.49556984	296.1131144	115.2395131	241.9847803	175.205599
DE_06	48.4121117	8.8835621	431	9.129934285	14.36363162	4.277700942	10.02934302	33.71452745	681.8516581	25.50199943	-4.481673936	29.98367337	13.51499399	4.289134492	17.67629854	1.110840411	684.0869215	115.200498	17.15849074	51.181762	256.2172908	96.06691535	219.7693457	145.083882
DE_07	48.3843302	8.7295661	515	8.605618414	13.77378453	3.884054014	9.832707082	33.38477356	679.0376615	24.86929184	-4.826377598	29.69566943	11.67850107	4.948001031	17.14782675	0.647351591	732.1587238	120.8883393	18.83153461	49.98009641	268.4031057	106.8819037	219.5398999	171.3624583
DE_08	48.3252288	8.6434947	536	8.530573842	13.7170647	3.883439074	9.773508301	33.3301569	679.2725356	24.82291673	-4.740230767	29.5631475	9.679948551	5.87901985	17.11974142	0.614445124	808.1590635	135.6679921	20.41617896	50.63614685	291.8211044	122.1708718	220.4044698	214.5566808
NL_01	51.9550616	5.6372513	8	10.34692362	14.52932483	5.864690905	8.62912127	34.35129892	578.0854906	24.11933403	-1.339319354	25.45865339	12.00153304	9.717525127	17.14428229	3.234888089	774.9556824	131.1849275	18.75320127	51.04665834	286.5425187	113.531336	226.0177205	206.7863687
NL_02	52.0403204	5.5523601	8	10.33627254	14.48019209	5.864852966	8.588630542	34.29080303	576.4361205	24.00821204	-1.386687229	25.39489927	11.76992534	9.556631294	17.08797922	3.227027848	787.1277129	130.4147662	18.99553378	49.67902841	287.6215303	114.7267718	214.6669511	212.7377292
NL_03	51.8861228	6.1316716	10	10.44673897	14.80349452	6.152352101	8.580949541	33.25578115	602.2328951	24.89157099	-1.235012665	26.12658365	12.96571961	9.414388506	17.71180426	3.214097673	738.0141233	121.0656346	18.09841838	49.61830079	264.3947682	110.6713286	205.2940891	190.3061044
DE_09	51.5138186	11.9201814	83	9.863560526	14.23252721	5.503132441	8.692040987	29.91085046	701.1801208	25.79192374	-3.559037679	29.35096142	15.65697904	5.507135167	18.3624144	1.355782811	481.2039786	88.09106831	10.62911661	57.79639045	192.5683486	63.48809559	163.7130463	94.7129844
DE_10	51.5626351	11.7071825	187	9.675794168	14.1579646	5.249320185	8.873822696	30.29643761	700.9063246	25.7983067	-3.778850363	29.57715706	14.54594481	5.322383129	18.19999697	1.192915345	475.2300402	89.77394675	10.18424333	58.65930699	191.1320872	59.70709648	163.0226782	91.37760682
DE_11	51.540955	11.5963349	221	9.395915023	13.8912557	4.939906189	8.917440008	30.45851086	697.2270942	25.54194732	-4.023769667	29.56571699	14.72312284	5.37726271	17.88078958	0.954082755	478.7531458	87.1483884	10.57012836	55.97095785	188.1610202	63.6101903	159.4276533	94.65018308
DE_12	51.5457637	11.9575064	90	9.863560526	14.23252721	5.503132441	8.692040987	29.91085046	701.1801208	25.79192374	-3.559037679	29.35096142	15.65697904	5.507135167	18.3624144	1.355782811	481.2039786	88.09106831	10.62911661	57.79639045	192.5683486	63.48809559	163.7130463	94.7129844
DE_13	51.6362233	11.9366542	82	9.951967548	14.4809732	5.533518352	8.905388892	30.26994903	707.4829737	26.11280711	-3.59667964	29.70948675	14.98770555	6.875198358	18.55452068	1.393518508	497.837326	90.66054725	11.16686475	57.23835776	193.7074512	66.38548397	163.9378891	100.8759769
DE_14	51.7079562	12.0079172	88	10.0154297	14.63778969	5.618292506	8.971725665	30.26004639	714.9638598	26.30254118	-3.639454838	29.94199602	15.10756793	7.84501427	18.73797036	1.396007168	498.8627792	88.88734624	11.12958187	56.62325373	191.2011484	68.00921258	160.9759908	105.4958984
DE_15	52.015126	12.583979	151	9.444625323	13.69344602	5.423852188	8.244198924	28.1691633	728.959612	25.56155071	-4.00921647	29.57076718	13.51320336	7.399796553	18.30403378	0.66967503	562.5807779	99.31886004	11.90852552	54.33374804	213.9641885	82.51228263	178.043915	130.1449195
DE_16	51.8852458	12.393296	55	10.01913662	14.53600731	5.652123018	8.840721685	29.79377693	721.8528666	26.32716525	-3.646069376	29.97323463	15.02329166	7.056401772	18.7901495	1.301431417	545.8320544	97.45843817	10.98130112	54.60299039	203.9285142	79.11808312	171.8976949	124.4627057
SE_01	55.7224293	13.184996	48	9.036985478	12.77493049	5.648259941	7.040936856	26.43897921	683.3548722	23.98134148	-3.02141136	27.00275284	12.86411372	6.433904404	17.54196742	1.014560049	575.3400207	108.6329048	12.34410275	55.67737626	220.8610455	78.37651482	178.9016032	126.7635831
SE_02	55.7316952	13.2524585	74	8.904835796	12.68153592	5.53036125	7.09654923	26.53628339	685.1488628	23.95802511	-3.15990046	27.11792557	11.79919857	7.176054291	17.43131806	0.869230886	603.2788838	112.8599851	13.57641046	55.29913187	230.1530225	82.40259015	184.6892087	135.7230745
SE_03	55.7729103	13.2571215	21	8.904835796	12.68153592	5.53036125	7.09654923	26.53628339	685.1488628	23.95802511	-3.15990046	27.11792557	11.79919857	7.176054291	17.43131806	0.869230886	603.2788838	112.8599851	13.57641046	55.29913187	230.1530225	82.40259015	184.6892087	135.7230745
SE_04	55.7483891	13.3845241	24	8.767265364	12.53319662	5.287153005	7.219007721	26.96027919	679.7692257	23.75991469	-3.402841054	27.16275574	10.1468127	7.075254047	17.15619537	0.718613946	617.260925	112.9692697	14.14641047	54.73836449	233.4108554	85.50599383	187.7810243	140.9967408
SE_05	55.6372295	13.5000471	34	8.520890581	12.12718052	4.974526866	7.159791265	27.09528499	665.3889283	23.19119965	-3.614354788	26.80555444	10.35395351	6.609597718	16.63271965	0.527977756	619.4468827	114.3892738	13.85666687	55.72455533	234.3595817	86.10279698	186.5202592	139.7914413
SE_06	55.6676921	13.6234294	20	8.440299418	12.05371549	4.890061267	7.165946577	27.11677286	666.178479	23.12370296	-3.688540955	26.81224391	9.366612606	6.918246648	16.57502437	0.44440706	620.2932761	113.5457875	14.02576944	55.20568227	234.6580266	87.01221801	184.4581417	142.4672434
SE_07	55.622051	13.835959	81	8.299060506	11.93733099	4.764146042	7.153618483	27.09473241	667.5060901	23.04770048	-3.745097858	26.79279834	8.497726838	6.638210087	16.50414321	0.335739977	617.8032725	116.7076734	14.31923098	55.41541615	235.1514799	88.31287973	173.0000274	150.0017436
SE_08	55.6085961	14.0608974	108	8.095276755	11.66130377	4.68382336	6.936355132	26.61538065	664.0191952	22.74180718	-3.701123495	26.44293068	8.352322886	6.091382458	16.33333476	0.248476786	647.4568231	123.741317	15.19730792	55.93520041	249.348639	91.65873586	174.2187371	157.0901078
SE_09	59.3695897	17.9951086	9	7.420977376	11.20000553	3.596921432	7.592875358	25.38124921	767.6837736	23.9543543	-6.379790421	30.33414472	11.99017824	3.660166283	17.03018145	-1.708142609	479.2505855	90.48440168	10.25808239	59.10551141	194.7849161	61.28085818	160.5051182	93.27753595
SE_10	59.4340638	17.9218504	23	7.46138838	11.21492488	3.775785812	7.442650229	24.95389136	771.8630945	24.05767936	-6.185546852	30.24322622	12.34357207	3.88326331	17.17126147	-1.661993559	490.5567596	91.45417009	10.39828091	57.52427666	194.496347	63.64116011	160.1238651	97.57417728
SE_11	59.47732	17.85337	31	7.301702576	11.13571005	3.420801119	7.708440755	25.62349011	767.4553251	23.89714587	-6.615981285	30.51312715	11.89735447	2.75799985	16.87660467	-1.854246517	488.2309617	91.71840914	10.61640835	58.0950855	195.5217358	63.02320813	160.7840223	95.00985164
SE_12	59.8191923	17.6535739	26	6.937210482	11.05626235	2.992919495	8.081518432	26.10925971	783.9432336	24.13127738	-7.247041178	31.37831856	12.38210666	2.736580799	16.75541843	-2.376481841	514.7462602	96.51270202	10.70916683	58.10734378	213.099052	66.26574481	177.2436627	101.0543971
SE_13	59.8447498	17.5101196	30	6.694268846	10.86172149	2.556815258	8.308435632	26.526968	781.6968828	23.87158756	-7.895510312	31.76709787	12.07061807	1.897901738	16.37902011	-2.710651037	513.4969544	95.89960854	10.89635547	57.35296306	210.7646475	66.74501222	176.6867189	99.74508302
SE_14	59.908915	17.599931	26	6.499622889	10.74735157	2.135399267	8.600569105	27.11605063	779.9414953	23.74088036	-8.42928192	32.17016228	11.44423862	2.281318441	16.07934724	-2.970738174	532.0670111	97.28078723	11.84060457	56.06287392	217.2276087	68.90395205	181.8894609	106.1561652
SE_15	59.652574	17.6884701	15	6.996691827	11.06018695	2.87575514	8.209514922	26.5254069	774.6556168	23.98437912	-7.414271491	31.39865061	11.77937896	2.400054459	16.56125211	-2.350247323	488.1473947	90.37604766	10.44120895	56.34270323	197.8279517	63.78389378	162.375019	96.27843107
SE_16	17.904085	541.2	16	7.293184697	11.18331535	3.404525939	7.793875581	25.69693368	774.4011446	24.04873395	-6.712430313	30.76116427	11.7625362	5.058658618	16.95898563	-1.938784876	500.8865707	92.25923214	10.20623464	56.86331305	198.169668	65.11534216	160.6040636	101.8997534
